# Supplementary material for: Role of Compensatory miRNA Networks in Cognitive Recovery from Heart Failure
Source: Noncoding RNA. 2025 Jun 12;11(3):45. doi: 10.3390/ncrna11030045 (PMC12196295; doi:10.3390/ncrna11030045)
Supplement: Supplementary file 1 [file ncrna-11-00045-s001.zip]

Archive with 2 entries (2 files):
- Supplemental Figures docx.pdf
- Supplemental tables.xlsx
