# Supplementary material for: Role of Compensatory miRNA Networks in Cognitive Recovery from Heart Failure
Source: Noncoding RNA. 2025 Jun 12;11(3):45. doi: 10.3390/ncrna11030045 (PMC12196295; doi:10.3390/ncrna11030045)
Supplement: Supplementary file 1 [file ncrna-11-00045-s001.zip › Supplemental tables.xlsx]

## Sheet: Legends
Table	Description
Supplementary table 1	List of significantly deregulated genes in CaMKIIδC TG mice
Supplementary table 2	Gene-Ontology (GO)-term analysis of deregulated genes in 3-month-old CaMKIIδC
Supplementary table 3	List of significantly deregulated miRNAs in CaMKIIδC TG mice
Supplementary table 4	List of genes with reinstated expression in 6m TG mice of deregulated genes from 3 months old mice
Supplementary table 5	List of significantly deregulated miRNAs in CaMKIIδC TG mice comparing 3 and 6 months and corresponding deregulated target genes in 3 months old CaMKIIδC TG mice
Supplementary table 6	List of miRNAs targeting rescued genes from supplemetary table 7 and corresponding target genes
Supplementary table 7	Gene-Ontology (GO)-term analysis of rescued genes targeted by 27 compensatory miRNAs from supplementary table 6

## Sheet: Supplemental table 1
List of significantly deregulated genes in CaMKIIδC TG mice
3 months WT vs TG									6 months WT vs TG									WT 3 months vs 6 months									TG 3 months vs 6 months
ENSEMBL ID	baseMean	log2FoldChange	lfcSE	pvalue	padj	Gene Symbol			ENSEMBL ID	baseMean	log2FoldChange	lfcSE	pvalue	padj	Gene Symbol			ENSEMBL ID	baseMean	log2FoldChange	lfcSE	pvalue	padj	Gene Symbol			ENSEMBL ID	baseMean	log2FoldChange	lfcSE	pvalue	padj	Gene Symbol
ENSMUSG00000088595	41.949	1.91966	0.549458	3.7517e-05	0	NA			ENSMUSG00000035863	7688.95	0.112379	0.0323092	2.31012e-05	0.0418384	Palm			ENSMUSG00000027966	2568.87	1.0056	0.1489	3.4375e-13	5.33226e-09	Col11a1			ENSMUSG00000033383	22.1338	1.9009	0.504363	5.09e-06	0.000134989	Rtp1
ENSMUSG00000076258	473.697	1.08419	0.161856	7.58173e-13	1.06694e-09	NA			ENSMUSG00000022791	8604.89	0.10825	0.0311974	2.48703e-05	0.0418384	Tnk2			ENSMUSG00000109245	32.9855	0.823269	0.289741	0.00014975	0.00922325	Gm44860			ENSMUSG00000109245	27.6134	1.41506	0.304106	1.35e-07	6.91e-06	Gm44860
ENSMUSG00000098973	748.261	1.0654	0.121523	1.02361e-19	1.15238e-15	Mir6236			ENSMUSG00000026315	101.27	-0.402504	0.12042	2.67509e-05	0.0418384	Serpinb8			ENSMUSG00000109040	26.8942	0.767384	0.327283	0.000533193	0	Gm44542			ENSMUSG00000103867	46.1824	1.40406	0.24773	6.9e-10	7.93e-08	9630010A21Rik
ENSMUSG00000004885	46.2686	0.93459	0.48966	0.000919773	0	Crabp2			ENSMUSG00000021763	168.06	-0.783204	0.213186	8.04696e-06	0.0188782	Cspg4b			ENSMUSG00000113918	72.2941	0.761177	0.173255	4.03126e-07	0.000157762	Gm6566			ENSMUSG00000038007	344.267	1.28283	0.43191	7.25e-05	0.00108581	Acer2
ENSMUSG00000051985	52.3028	0.919379	0.365349	0.000487177	0	Igfn1			ENSMUSG00000023951	3850.4	0.26225	0.0694388	5.9493e-06	0.0159509	Vegfa			ENSMUSG00000098247	36.6761	0.7226	0.243466	0.000107975	0.00761318	Mir7220			ENSMUSG00000104077	22.5298	1.27399	0.371667	3e-05	0.000546421	Gm37027
ENSMUSG00000024650	204.318	0.86182	0.210577	1.6064e-06	0.000159097	Slc22a6			ENSMUSG00000031617	2654.9	-0.101169	0.0257835	4.27688e-06	0.0157427	Tmem184c			ENSMUSG00000103509	262.052	0.711753	0.1316	2.08503e-09	4.04288e-06	Gm38372			ENSMUSG00000040170	87.3251	1.17064	0.299749	3.08e-06	8.83e-05	Fmo2
ENSMUSG00000106106	8946.2	0.806596	0.169486	4.86493e-08	9.443e-06	NA			ENSMUSG00000091476	143.52	-0.326806	0.0855572	5.03282e-06	0.0157427	Catspere2			ENSMUSG00000039629	1229.32	0.703671	0.174631	1.8782e-06	0.000469913	Strip2			ENSMUSG00000025498	75.356	1.15726	0.297485	5.1e-06	0.000135069	Irf7
ENSMUSG00000061878	84.2631	0.746129	0.293304	0.000503634	0	Sphk1			ENSMUSG00000029095	4839.94	0.114231	0.0284967	2.86799e-06	0.0134566	Ablim2			ENSMUSG00000050919	235.886	0.683673	0.176009	3.48993e-06	0.000652238	Zfp366			ENSMUSG00000073759	9.56053	1.126	0.54841	0.00152094	0	4933407E24Rik
ENSMUSG00000086324	625.651	0.691658	0.345807	0.00104866	0.0248999	Gm15564			ENSMUSG00000004187	21365.1	0.114073	0.0270582	1.17694e-06	0.00736296	Kifc2			ENSMUSG00000102995	71.265	0.64495	0.184139	1.30874e-05	0.0016372	A330074H02Rik			ENSMUSG00000032690	36.0685	1.11191	0.285408	4.83e-06	0.00012973	Oas2
ENSMUSG00000008999	352.678	0.686832	0.155473	7.46659e-07	8.49079e-05	Bmp7			ENSMUSG00000032727	1034.02	-0.178417	0.0372353	7.11577e-08	0.000667744	Mier3			ENSMUSG00000078612	133.546	0.638157	0.177677	1.15099e-05	0.00151306	Fyb2			ENSMUSG00000034738	97.7727	1.088	0.205105	6.81e-09	5.61e-07	Nostrin
ENSMUSG00000018459	575.14	0.682862	0.141076	8.57523e-08	1.48523e-05	Slc13a3			ENSMUSG00000016018	2263.32	-0.184704	0.0363963	1.69308e-08	0.000317758	Mtrex			ENSMUSG00000035775	50.879	0.613198	0.263689	0.000583679	0.0233351	Krt20			ENSMUSG00000087487	9.69102	1.07938	0.559726	0.00177897	0	Ppp2r2cos
ENSMUSG00000048583	59.5032	0.671623	0.422328	0.00205238	0	Igf2												ENSMUSG00000051985	53.4751	0.611853	0.23165	0.00024156	0.0131908	Igfn1			ENSMUSG00000103509	182.264	1.05878	0.152455	6.03e-14	1.85e-11	Gm38372
ENSMUSG00000063796	530.23	0.667149	0.140911	1.3236e-07	2.0696e-05	Slc22a8												ENSMUSG00000070101	27.8277	0.606835	0.301995	0.00114211	0	Mir341			ENSMUSG00000041624	384.592	1.04355	0.0943056	4.73e-30	1.96e-26	Gucy1a2
ENSMUSG00000039004	275.239	0.657823	0.171767	4.97312e-06	0.000408667	Bmp6												ENSMUSG00000086804	121.156	0.603599	0.481953	0.00286955	0.0646044	Gm43154			ENSMUSG00000107106	19.8731	1.00703	0.365703	0.00023559	0.00270129	Gm43760
ENSMUSG00000030048	82.1453	0.619317	0.332406	0.00137341	0	Gkn3												ENSMUSG00000103047	149.015	0.600725	0.150259	2.04652e-06	0.000478965	Gm37310			ENSMUSG00000080406	44.7866	0.986815	0.239391	1.14e-06	4.03e-05	Mir1188
ENSMUSG00000036814	253.841	0.538171	0.17908	0.000109058	0.00456603	Slc6a20a												ENSMUSG00000031303	85.9815	0.596782	0.265509	0.000640847	0.0247284	Map3k15			ENSMUSG00000111358	15.7763	0.930371	0.431251	0.000915995	0	2900078I11Rik
ENSMUSG00000039714	412.835	0.531198	0.142407	1.13107e-05	0.000774539	Cplx3												ENSMUSG00000026222	109.583	0.58979	0.163427	1.13678e-05	0.00151306	Sp100			ENSMUSG00000102780	46.0084	0.921848	0.220569	1.31e-06	4.46e-05	Gm38253
ENSMUSG00000026697	134.525	0.490121	0.270921	0.00176122	0	Myoc												ENSMUSG00000021913	4050.1	0.585396	0.0897895	1.06323e-12	5.49761e-09	Ogdhl			ENSMUSG00000102593	71.8871	0.919813	0.182134	1.8e-08	1.26e-06	Gm38384
ENSMUSG00000035202	3158.4	0.485129	0.202274	0.00053027	0.015386	Lars2												ENSMUSG00000107815	185.08	0.581876	0.143656	1.49039e-06	0.000407529	Gm44257			ENSMUSG00000086219	182.19	0.893501	0.123161	1.83e-14	6.73e-12	Srrm4os
ENSMUSG00000029718	157.799	0.482892	0.227644	0.000995395	0	Pcolce												ENSMUSG00000006179	33.8876	0.577578	0.318853	0.00151779	0.0437619	Prss16			ENSMUSG00000039167	452.872	0.884659	0.134881	1.32e-12	2.7e-10	Adgrl4
ENSMUSG00000037206	403.582	0.470409	0.139266	2.71687e-05	0.00160139	Islr												ENSMUSG00000055540	2879.52	0.577504	0.107053	1.78615e-09	3.95811e-06	Epha6			ENSMUSG00000021367	68.8745	0.882631	0.2064	1.03e-06	3.67e-05	Edn1
ENSMUSG00000036103	240.638	0.468568	0.170031	0.000246735	0.00867998	Colec12												ENSMUSG00000084984	66.2063	0.568591	0.17012	3.17612e-05	0.00324816	Far1os			ENSMUSG00000109574	26.692	0.864359	0.301265	0.000186892	0.0022686	B230206I08Rik
ENSMUSG00000020695	196.368	0.451232	0.248617	0.00208933	0.0404615	Mrc2												ENSMUSG00000001665	49.0278	0.56724	0.195582	0.000144473	0.00914719	Gstt3			ENSMUSG00000092495	18.4089	0.862244	0.408926	0.000870909	0.00756143	Gm20405
ENSMUSG00000069516	192.292	0.427442	0.236037	0.00195556	0	Lyz2												ENSMUSG00000005107	180.325	0.56269	0.16463	1.84944e-05	0.00210945	Slc2a9			ENSMUSG00000050919	253.74	0.823129	0.175848	1.12e-07	5.94e-06	Zfp366
ENSMUSG00000031654	265.182	0.420488	0.194742	0.0011643	0.026929	Cbln1												ENSMUSG00000003418	213.55	0.555245	0.138211	2.55056e-06	0.000534652	St8sia6			ENSMUSG00000110598	67.6703	0.822546	0.203328	1.84e-06	5.84e-05	Gm45854
ENSMUSG00000027568	224.131	0.411207	0.193744	0.00118479	0.0272072	Ntsr1												ENSMUSG00000022441	585.247	0.535007	0.125886	8.05957e-07	0.000266	Efcab6			ENSMUSG00000068151	154.327	0.801534	0.160245	1.88e-08	1.29e-06	A230006K03Rik
ENSMUSG00000007872	946.908	0.404916	0.125965	5.22225e-05	0.00270931	Id3												ENSMUSG00000031488	111.508	0.532294	0.132293	2.30815e-06	0.000515498	Rab11fip1			ENSMUSG00000109332	85.2171	0.798473	0.249857	3.24e-05	0.00058101	Gm44742
ENSMUSG00000017493	2667.27	0.401978	0.0717831	8.77382e-10	4.29459e-07	Igfbp4												ENSMUSG00000110077	108.892	0.527004	0.163792	3.7695e-05	0.00354379	Gm45632			ENSMUSG00000021913	3648.23	0.797047	0.0463487	9.57e-68	1.59e-63	Ogdhl
ENSMUSG00000039062	95.2259	0.39875	0.426752	0.00532209	0	Anpep												ENSMUSG00000085274	53.3406	0.523671	0.216078	0.000452066	0.0198092	BC046401			ENSMUSG00000118330	21.7722	0.791061	0.351185	0.000977488	0.00826843	Gm30042
ENSMUSG00000061524	266.71	0.39258	0.175613	0.000971019	0.0233086	Zic2												ENSMUSG00000039997	37.8017	0.522753	0.305488	0.00190357	0.0499277	Ifi203			ENSMUSG00000103831	131.016	0.776729	0.125778	3e-11	4.69e-09	Gm37608
ENSMUSG00000026471	111.633	0.388864	0.317505	0.00401499	0	Mr1												ENSMUSG00000103831	159.152	0.50434	0.150923	2.26068e-05	0.00252286	Gm37608			ENSMUSG00000103663	20.7352	0.775134	0.38459	0.00137432	0.0106879	2900037B21Rik
ENSMUSG00000067578	412.417	0.375748	0.188406	0.00191966	0.0380419	Cbln4												ENSMUSG00000043943	72.9541	0.503708	0.196591	0.000336664	0.0164742	Naalad2			ENSMUSG00000103697	995.202	0.767835	0.0890308	1.35e-19	1.49e-16	Gm38020
ENSMUSG00000097971	552.25	0.375719	0.15302	0.000679517	0.0182715	NA												ENSMUSG00000045991	741.361	0.503514	0.105441	5.44909e-08	3.25101e-05	Onecut2			ENSMUSG00000116624	36.3676	0.766353	0.267112	0.000175802	0.00217708	Gm49706
ENSMUSG00000046352	189.147	0.356102	0.249193	0.00340783	0	Gjb2												ENSMUSG00000111837	243.289	0.502009	0.103311	4.46596e-08	2.77104e-05	Gm47135			ENSMUSG00000094410	1796.73	0.753868	0.0683724	9.89e-30	3.27e-26	Zbed6
ENSMUSG00000045573	939.329	0.353769	0.0963374	1.17686e-05	0.000795591	Penk												ENSMUSG00000051678	344.948	0.492718	0.120387	2.002e-06	0.000477771	Pcdhb6			ENSMUSG00000028037	24.5871	0.753576	0.449537	0.00223099	0.0152812	Ifi44
ENSMUSG00000052135	705.836	0.34859	0.142035	0.000796677	0.0203286	Foxo6												ENSMUSG00000022504	130.49	0.490148	0.206601	0.000381507	0.0173949	Ciita			ENSMUSG00000108897	48.851	0.746156	0.216557	1.85e-05	0.00037423	Gm44861
ENSMUSG00000023046	475.814	0.3276	0.132209	0.00068865	0.0184551	Igfbp6												ENSMUSG00000028028	404.405	0.478587	0.0764013	1.77926e-11	5.51999e-08	Alpk1			ENSMUSG00000096929	2238.52	0.735642	0.144031	1.35e-08	1.01e-06	A330023F24Rik
ENSMUSG00000050854	245.666	0.324386	0.186672	0.00264326	0.047272	Tmem125												ENSMUSG00000110016	60.2797	0.477822	0.195678	0.000438212	0.0194216	Gm20751			ENSMUSG00000066842	177.55	0.73396	0.165064	5.77e-07	2.33e-05	Hmcn1
ENSMUSG00000059824	1648.11	0.323659	0.0736546	7.96799e-07	8.88155e-05	Dbp												ENSMUSG00000094410	2346.74	0.477662	0.0751002	5.77384e-12	2.23909e-08	Zbed6			ENSMUSG00000112830	27.5147	0.729745	0.329322	0.000877582	0.00761138	Gm47765
ENSMUSG00000089762	440.322	0.322851	0.148111	0.00134748	0.0301588	Ier5l												ENSMUSG00000091476	150.194	0.475008	0.112964	1.15218e-06	0.000347086	Catspere2			ENSMUSG00000115959	23.3229	0.72719	0.39237	0.0013353	0.0104532	Gm18494
ENSMUSG00000073418	1641.14	0.319187	0.0979611	6.70138e-05	0.00316992	C4b												ENSMUSG00000023191	1455.88	0.474758	0.102666	9.35983e-08	5.37739e-05	P3h3			ENSMUSG00000104416	26.3901	0.725631	0.326119	0.000798792	0.0070349	Gm37067
ENSMUSG00000020941	153.995	0.293751	0.29534	0.00719869	0	Map3k14												ENSMUSG00000105556	244.883	0.472772	0.133951	1.21046e-05	0.00156418	Gm43080			ENSMUSG00000114612	29.3995	0.722347	0.277548	0.000333301	0.00356386	Gm47550
ENSMUSG00000001053	589.035	0.292444	0.150764	0.00250959	0.0457909	N4bp3												ENSMUSG00000114433	39.7821	0.470686	0.25692	0.00175969	0.0475544	Gm48488			ENSMUSG00000107749	30.7664	0.721773	0.269258	0.000242274	0.00276452	Gm44321
ENSMUSG00000042115	547.136	0.292077	0.119772	0.000737257	0.0192517	Klhdc8a												ENSMUSG00000059022	120.284	0.468033	0.143676	3.75533e-05	0.00354379	Kcp			ENSMUSG00000004630	15.3551	0.720583	0.562667	0.00385643	0	Pcp2
ENSMUSG00000039195	2322.79	0.291981	0.0734	5.51229e-06	0.000443267	Bbln												ENSMUSG00000038463	1057.92	0.46618	0.108302	6.34039e-07	0.000228726	Olfml2b			ENSMUSG00000024521	128.258	0.716744	0.21131	2.89e-05	0.00053058	Pmaip1
ENSMUSG00000031548	449.651	0.280543	0.140335	0.00213792	0.0409	Sfrp1												ENSMUSG00000037358	44.5854	0.463768	0.26141	0.00187979	0.0495065	Dipk2b			ENSMUSG00000020154	1657.32	0.714956	0.0990632	2.98e-14	1.05e-11	Ptprb
ENSMUSG00000019139	1163.93	0.271522	0.0929141	0.000231438	0.00829787	Isyna1												ENSMUSG00000066842	189.703	0.461153	0.211826	0.000563131	0.0228673	Hmcn1			ENSMUSG00000108993	196.585	0.712522	0.144449	1.96e-08	1.32e-06	Gm44846
ENSMUSG00000030588	637.708	0.27143	0.109778	0.000678537	0.0182715	Yif1b												ENSMUSG00000073418	1983.6	0.460536	0.0870142	5.2392e-09	7.31528e-06	C4b			ENSMUSG00000085263	26.3899	0.708744	0.329259	0.00101876	0.0085612	1700125G02Rik
ENSMUSG00000064215	966.442	0.269735	0.105061	0.000570481	0.0163007	Ifi27												ENSMUSG00000087556	42.1613	0.459234	0.242987	0.00164096	0.0459012	Gm15764			ENSMUSG00000085687	106.804	0.705968	0.1474	8.77e-08	4.89e-06	Gm16153
ENSMUSG00000074743	678.365	0.265758	0.122443	0.00156596	0.0336443	Thbd												ENSMUSG00000104272	38.1443	0.458385	0.249632	0.00175856	0.0475544	Gm38297			ENSMUSG00000089922	137.274	0.705394	0.139711	1.51e-08	1.08e-06	Gm43517
ENSMUSG00000095098	3019.99	0.261301	0.0788078	7.21843e-05	0.00333813	Ccdc85b												ENSMUSG00000022708	12351.4	0.456981	0.0858895	4.06065e-09	6.29889e-06	Zbtb20			ENSMUSG00000109679	39.2704	0.703192	0.260369	0.000272988	0.00304573	Gm45342
ENSMUSG00000055866	1526.37	0.261227	0.0896875	0.000247402	0.00867998	Per2												ENSMUSG00000048794	671.857	0.453061	0.12682	1.27995e-05	0.0016142	Cfap100			ENSMUSG00000034427	73.3142	0.70316	0.189763	1.15e-05	0.000255183	Myo15b
ENSMUSG00000024608	3469.21	0.257611	0.067415	1.09976e-05	0.000769013	Rps14												ENSMUSG00000086067	62.899	0.449264	0.188572	0.000548886	0.0225247	Gm16183			ENSMUSG00000029360	34.7674	0.692783	0.320736	0.00108784	0.00896982	Gm9754
ENSMUSG00000030123	1781.81	0.254003	0.0984427	0.000560965	0.0161106	Plxnd1												ENSMUSG00000029826	177.522	0.447808	0.120711	7.99309e-06	0.00120378	Zc3hav1			ENSMUSG00000036123	73.4394	0.692492	0.183539	7.32e-06	0.000179341	Slc9a3
ENSMUSG00000041556	2446.91	0.250923	0.0785919	0.000113726	0.00469319	Fbxo2												ENSMUSG00000055866	1881.97	0.443816	0.126147	1.67204e-05	0.0019649	Per2			ENSMUSG00000029648	2280.89	0.690339	0.0883359	2.75e-16	1.63e-13	Flt1
ENSMUSG00000004665	173.62	0.24051	0.270651	0.00857581	0	Cnn2												ENSMUSG00000029648	2433.84	0.439153	0.0895648	3.09162e-08	2.39786e-05	Flt1			ENSMUSG00000107815	153.945	0.688441	0.155146	4.82e-07	2.01e-05	Gm44257
ENSMUSG00000072772	598.909	0.238099	0.123212	0.00264955	0.047272	Grcc10												ENSMUSG00000094840	330.56	0.437136	0.112065	3.6795e-06	0.00067948	Muc3a			ENSMUSG00000117219	36.1084	0.686282	0.270349	0.000367901	0.00383586	Gm49911
ENSMUSG00000018585	711.613	0.232022	0.113323	0.00240337	0.044356	Atox1												ENSMUSG00000055409	1761.23	0.430819	0.0643149	7.74862e-13	5.49761e-09	Nell1			ENSMUSG00000062960	636.88	0.684722	0.123177	1.86e-09	1.85e-07	Kdr
ENSMUSG00000033006	1536.51	0.231646	0.111148	0.00245406	0.0452173	Sox10												ENSMUSG00000029490	116.286	0.427124	0.209075	0.000867342	0.0301664	Mfsd7a			ENSMUSG00000094840	319.249	0.673208	0.123441	2.05e-09	2e-07	Muc3a
ENSMUSG00000003380	3341.24	0.230429	0.0798356	0.000332523	0.0107883	Rabac1												ENSMUSG00000037708	109.889	0.426297	0.147623	0.000126452	0.00845486	Spag6			ENSMUSG00000025278	5581.87	0.670937	0.0772284	2.76e-19	2.68e-16	Flnb
ENSMUSG00000078348	758.174	0.223709	0.105242	0.00213982	0.0409	Sf3b5												ENSMUSG00000025278	5933.31	0.426003	0.0869436	2.75205e-08	2.24683e-05	Flnb			ENSMUSG00000054404	181.984	0.666361	0.138994	6.84e-08	3.9e-06	Slfn5
ENSMUSG00000048483	935.01	0.221141	0.109743	0.00246648	0.045298	Zdhhc22												ENSMUSG00000034911	239.279	0.424878	0.0921632	1.81282e-07	9.37346e-05	Ushbp1			ENSMUSG00000026814	761.909	0.664232	0.166393	2.65e-06	7.88e-05	Eng
ENSMUSG00000042747	679.745	0.218096	0.107749	0.00256308	0.0464632	Krtcap2												ENSMUSG00000000805	1091.59	0.422668	0.0827892	1.15646e-08	1.12119e-05	Car4			ENSMUSG00000001930	755.288	0.656198	0.396554	0.00202218	0.0142056	Vwf
ENSMUSG00000054871	1147.77	0.218009	0.0989745	0.00186975	0.0373883	Tmem158												ENSMUSG00000028785	47528.3	0.417563	0.0770138	2.36206e-09	4.07114e-06	Hpca			ENSMUSG00000108886	30.6065	0.654096	0.322142	0.00110013	0.00904859	Gm44830
ENSMUSG00000051146	1652.04	0.214919	0.0903886	0.00128606	0.0290732	Camk2n2												ENSMUSG00000041624	498.01	0.410707	0.153026	0.000167217	0.00990028	Gucy1a2			ENSMUSG00000101643	74.9433	0.652396	0.19365	2.71e-05	0.000504514	Gm28307
ENSMUSG00000022132	1270.2	0.214764	0.085405	0.000836022	0.0211504	Cldn10												ENSMUSG00000027861	63.7115	0.407135	0.204275	0.00125689	0.0382394	Casq2			ENSMUSG00000104272	27.658	0.652031	0.350423	0.00142011	0.0109238	Gm38297
ENSMUSG00000052911	1056.9	0.214556	0.103439	0.00235305	0.043714	Lamb2												ENSMUSG00000027474	136.908	0.404301	0.151656	0.000236153	0.0130538	Ccm2l			ENSMUSG00000109539	62.7969	0.651377	0.216989	9.84e-05	0.00138868	Gm44667
ENSMUSG00000019505	4259.37	0.213429	0.0614511	4.84479e-05	0.00253687	Ubb												ENSMUSG00000031328	5490.58	0.404043	0.0908459	3.4942e-07	0.000144449	Flna			ENSMUSG00000023191	1343.17	0.650466	0.0580248	9.26e-31	7.42e-27	P3h3
ENSMUSG00000043439	1410.85	0.211948	0.0877481	0.00120404	0.0274393	Epop												ENSMUSG00000055639	262.294	0.403657	0.139065	0.000147427	0.00918428	Dach1			ENSMUSG00000044022	117.986	0.649672	0.140983	1.46e-07	7.35e-06	Pcdhb21
ENSMUSG00000027602	3808.9	0.210913	0.0761311	0.000497658	0.0146771	Map1lc3a												ENSMUSG00000116305	146.9	0.40306	0.161401	0.000367505	0.0172749	Lncppara			ENSMUSG00000085782	129.102	0.64945	0.152267	9.42e-07	3.45e-05	Gm15624
ENSMUSG00000045318	1009.4	0.209356	0.0959725	0.0020191	0.0395323	Adra2c												ENSMUSG00000056055	78.084	0.395068	0.214157	0.00171688	0.0469706	Sag			ENSMUSG00000104271	56.097	0.647472	0.222083	0.00011474	0.00157786	Gm37891
ENSMUSG00000040794	3152.61	0.206502	0.0718255	0.000352349	0.0113336	C1qtnf4												ENSMUSG00000038048	557.707	0.394467	0.144207	0.000147049	0.00918428	Cntnap5c			ENSMUSG00000042607	15.0113	0.647204	0.568978	0.00502449	0	Asb4
ENSMUSG00000026879	1853.66	0.205651	0.0949271	0.00207342	0.0403153	Gsn												ENSMUSG00000057378	7387.33	0.391897	0.0756555	6.73419e-09	7.46148e-06	Ryr3			ENSMUSG00000102776	61.5985	0.639307	0.226485	0.000185	0.00225556	Gm38162
ENSMUSG00000020889	3239.31	0.199514	0.0736697	0.000646791	0.0177599	Nr1d1												ENSMUSG00000108465	78.9192	0.390363	0.179402	0.00085799	0.0300432	Gm45110			ENSMUSG00000038048	493.209	0.639059	0.116455	2.4e-09	2.31e-07	Cntnap5c
ENSMUSG00000039001	3454.18	0.19919	0.0702468	0.000442449	0.0135724	Rps21												ENSMUSG00000028681	273.794	0.385714	0.164636	0.000580449	0.0232659	Ptch2			ENSMUSG00000022518	54.8897	0.635141	0.212939	0.000122132	0.00165801	4930562C15Rik
ENSMUSG00000060126	1388.2	0.197204	0.0891675	0.00216122	0.0410998	Tpt1												ENSMUSG00000025902	188.946	0.381777	0.13388	0.0001473	0.00918428	Sox17			ENSMUSG00000061353	2282.98	0.632429	0.232316	0.000223448	0.00259357	Cxcl12
ENSMUSG00000069020	1306.81	0.195633	0.086728	0.00198521	0.0391339	Urm1												ENSMUSG00000118550	82.9176	0.379383	0.232281	0.00242064	0.0589389	Gm52965			ENSMUSG00000103133	54.8955	0.626197	0.222438	0.000163103	0.00205517	Gm37303
ENSMUSG00000084786	1967.9	0.194993	0.0781816	0.00105279	0.0248999	Ubl5												ENSMUSG00000034427	75.3756	0.37449	0.22311	0.00217362	0.0544781	Myo15b			ENSMUSG00000087678	25.2047	0.624157	0.357863	0.00221375	0.0151772	Gm14120
ENSMUSG00000001270	17420.8	0.194107	0.0603401	0.000142288	0.00558145	Ckb												ENSMUSG00000025255	879.786	0.374485	0.127488	0.00012331	0.00831647	Zfhx4			ENSMUSG00000072919	73.5394	0.623971	0.222545	0.000182633	0.00223448	Noxred1
ENSMUSG00000007097	37328.2	0.192993	0.0649595	0.000297255	0.0100798	Atp1a2												ENSMUSG00000084849	86.8423	0.371322	0.173077	0.000883033	0.0306434	Gm16105			ENSMUSG00000110127	23.6889	0.621905	0.344707	0.0017619	0.0128228	6430710M23Rik
ENSMUSG00000039278	13618.5	0.192749	0.0673447	0.000416366	0.0129487	Pcsk1n												ENSMUSG00000015468	248.174	0.37015	0.109965	2.73288e-05	0.00291644	Notch4			ENSMUSG00000110390	206.577	0.619468	0.117277	4.89e-09	4.21e-07	Gm45869
ENSMUSG00000092274	3372.32	0.191479	0.0737713	0.000733144	0.0192395	Neat1												ENSMUSG00000113960	129.559	0.369928	0.139497	0.000281433	0.0146496	4933412O06Rik			ENSMUSG00000106665	72.62	0.615007	0.177417	2.17e-05	0.000421405	Gm43389
ENSMUSG00000046182	1294.26	0.190514	0.0815648	0.00153298	0.0330998	Gsg1l												ENSMUSG00000039153	572.093	0.367935	0.0854948	7.80608e-07	0.000263235	Runx2			ENSMUSG00000105304	32.3862	0.614987	0.40006	0.00218498	0.0150122	Gm43696
ENSMUSG00000018761	1211.66	0.189527	0.0854388	0.00214802	0.0409871	Mpdu1												ENSMUSG00000118029	91.2297	0.365947	0.195341	0.00165492	0.0460056				ENSMUSG00000028141	43.1811	0.612356	0.236832	0.000364955	0.00380994	Oaz3
ENSMUSG00000031765	3978.43	0.189298	0.0637887	0.000308905	0.0103811	Mt1												ENSMUSG00000051401	673.79	0.364011	0.093202	3.01916e-06	0.000605886	Kctd16			ENSMUSG00000108372	102.161	0.610758	0.143617	8.33e-07	3.11e-05	Gm45124
ENSMUSG00000059534	1876.83	0.189026	0.0791428	0.00151402	0.0328676	Uqcr10												ENSMUSG00000024186	2350	0.363962	0.0694125	6.26257e-09	7.46148e-06	Rgs11			ENSMUSG00000062488	48.5836	0.610319	0.238186	0.00039911	0.00408649	Ifit3b
ENSMUSG00000032532	8087.95	0.184614	0.0714679	0.000862007	0.0215293	Cck												ENSMUSG00000039167	530.715	0.362917	0.111842	4.47781e-05	0.00385888	Adgrl4			ENSMUSG00000103984	34.537	0.60944	0.296366	0.00137927	0.0107113	Gm37447
ENSMUSG00000020153	2471.65	0.18404	0.0751923	0.00141142	0.0311539	Ndufs7												ENSMUSG00000005553	53.5334	0.362557	0.233746	0.0027923	0.0636036	Atp4a			ENSMUSG00000038496	104.486	0.60892	0.17464	1.92e-05	0.000383532	Slc19a3
ENSMUSG00000034926	2334.36	0.180566	0.0809217	0.00245959	0.0452453	Dhcr24												ENSMUSG00000102602	429.763	0.361269	0.095728	6.05673e-06	0.00098893	A930004J17Rik			ENSMUSG00000073424	235.515	0.608853	0.135771	3.04e-07	1.34e-05	Cyp4f15
ENSMUSG00000014294	1681.01	0.174357	0.0792501	0.00266862	0.047348	Ndufa2												ENSMUSG00000032502	298.409	0.360529	0.210091	0.00206455	0.0525004	Stac			ENSMUSG00000084968	28.8376	0.605755	0.325256	0.00158789	0.0118855	Gm12743
ENSMUSG00000002985	45577.5	0.17333	0.0631632	0.000680029	0.0182715	Apoe												ENSMUSG00000025776	171.493	0.360037	0.176144	0.00109634	0.0350482	Crispld1			ENSMUSG00000100833	28.3923	0.603837	0.328555	0.00172073	0.0126063	Gm28988
ENSMUSG00000046722	2324.06	0.173007	0.0726298	0.00166338	0.0348805	Cdc42se1												ENSMUSG00000068270	326.634	0.358623	0.0963022	8.36137e-06	0.00124713	Shroom4			ENSMUSG00000103375	109.741	0.601448	0.141782	1.07e-06	3.82e-05	Gm37181
ENSMUSG00000071655	1935.1	0.171662	0.0717153	0.00166776	0.0348805	Ubxn1												ENSMUSG00000087516	54.5703	0.358615	0.216407	0.00235237	0.057646	Tbx3os1			ENSMUSG00000020357	110.915	0.598332	0.207332	0.000120008	0.00163647	Flt4
ENSMUSG00000010064	2989.44	0.167606	0.0741967	0.0023075	0.0432243	Slc38a3												ENSMUSG00000086291	116.892	0.358567	0.162263	0.000765877	0.0280003	Gm15513			ENSMUSG00000086291	104.782	0.598041	0.134692	4.14e-07	1.76e-05	Gm15513
ENSMUSG00000024558	1926.24	0.166711	0.0733784	0.00239732	0.044356	Mapk4												ENSMUSG00000109390	128.079	0.354889	0.144271	0.000422716	0.0188424	Gm45718			ENSMUSG00000108465	63.3723	0.592645	0.191617	9.17e-05	0.00131907	Gm45110
ENSMUSG00000022044	5016.29	0.166549	0.0596329	0.000602538	0.0167905	Stmn4												ENSMUSG00000028312	688.087	0.353914	0.0716129	3.49265e-08	2.55273e-05	Smc2			ENSMUSG00000024066	205.844	0.590359	0.212174	0.000174131	0.00216448	Xdh
ENSMUSG00000044894	2264.73	0.166382	0.0717893	0.00211616	0.0406549	Uqcrq												ENSMUSG00000078453	256.647	0.352056	0.13626	0.000369194	0.0173019	Abracl			ENSMUSG00000111602	78.6313	0.589682	0.159218	9.56e-06	0.000219903	Gm32014
ENSMUSG00000054793	6243.75	0.166244	0.0681571	0.00171216	0.0353778	Cadm4												ENSMUSG00000029174	2081.28	0.35036	0.0848826	1.68449e-06	0.000442878	Tbc1d1			ENSMUSG00000115624	76.9562	0.584771	0.165142	1.98e-05	0.000392564	Gm49204
ENSMUSG00000030744	7592.43	0.166227	0.0624929	0.000944543	0.0228747	Rps3												ENSMUSG00000021763	193.118	0.348177	0.225364	0.00261303	0.0618829	Cspg4b			ENSMUSG00000071753	3579.32	0.584399	0.134068	3.66e-07	1.57e-05	Cdr1os
ENSMUSG00000026223	22616.9	0.164583	0.0529944	0.000238042	0.00845388	Itm2c												ENSMUSG00000038776	722.955	0.348029	0.0887616	3.31214e-06	0.000634294	Ephx1			ENSMUSG00000000948	363.877	0.583196	0.129744	1.75e-07	8.49e-06	Gm38393
ENSMUSG00000041697	7331.55	0.16366	0.0592188	0.000718898	0.0189097	Cox6a1												ENSMUSG00000040372	422.881	0.346735	0.126101	0.000210662	0.0118829	Gpr63			ENSMUSG00000109460	103.021	0.583026	0.170366	2.82e-05	0.000520627	Gm45591
ENSMUSG00000020486	5290.64	0.162333	0.0728058	0.00267029	0.047348	Septin4												ENSMUSG00000056752	1265.88	0.346721	0.0887565	3.84177e-06	0.000692949	Dnah9			ENSMUSG00000085941	37.5363	0.58258	0.3179	0.0019882	0.014002	Gm11201
ENSMUSG00000090071	7429.64	0.160823	0.0567527	0.000581141	0.0164798	Cdk5r2												ENSMUSG00000037014	1254.75	0.344652	0.100563	2.3186e-05	0.00256901	Sstr4			ENSMUSG00000087115	31.1304	0.582388	0.279057	0.00132443	0.0104026	Pcsk2os2
ENSMUSG00000020591	5763.45	0.160265	0.0651246	0.00158812	0.0338619	Ntsr2												ENSMUSG00000025316	1164.02	0.342855	0.206093	0.00199941	0.0516022	Banp			ENSMUSG00000103916	38.871	0.581562	0.321717	0.00175502	0.0127896	Gm38071
ENSMUSG00000006333	3103.84	0.159414	0.0679295	0.00223744	0.0422636	Rps9												ENSMUSG00000107008	168.583	0.340728	0.104145	4.44481e-05	0.00385184	Gm2762			ENSMUSG00000055540	2344.71	0.580193	0.0840643	1.57e-13	4.25e-11	Epha6
ENSMUSG00000040811	7225.71	0.159204	0.0559309	0.000552844	0.0159188	Eml2												ENSMUSG00000055912	538.607	0.339308	0.0733471	1.60579e-07	8.58931e-05	Tmem150a			ENSMUSG00000097559	49.0571	0.579547	0.2272	0.000363368	0.00380056	D430018E03Rik
ENSMUSG00000024914	3908.11	0.154809	0.0581137	0.000982452	0.0235329	Drap1												ENSMUSG00000111602	91.845	0.330381	0.171043	0.00153664	0.0439785	Gm32014			ENSMUSG00000105572	132.053	0.579167	0.139279	1.43e-06	4.76e-05	Gm43300
ENSMUSG00000003970	7571.56	0.153311	0.0613704	0.00168319	0.034962	Rpl8												ENSMUSG00000109898	228.784	0.33002	0.143365	0.000753734	0.0276405	6330420H09Rik			ENSMUSG00000086076	21.5568	0.578889	0.390924	0.0032978	0.0207293	Ncr3-ps
ENSMUSG00000003363	19661	0.151691	0.0603857	0.00157629	0.0337374	Pld3												ENSMUSG00000053465	891.147	0.329665	0.0976151	2.9961e-05	0.0031616	Hs6st3			ENSMUSG00000113694	62.5847	0.572265	0.195647	0.000152233	0.0019615	Gm48747
ENSMUSG00000078429	3074.9	0.151219	0.0638727	0.0022343	0.0422636	Ctdsp2												ENSMUSG00000041710	893.37	0.329592	0.0734534	3.02126e-07	0.000133902	Trpc5			ENSMUSG00000107502	41.9876	0.571317	0.231747	0.000577756	0.00545999	Gm44065
ENSMUSG00000027447	28008.6	0.151203	0.0596079	0.00141408	0.0311539	Cst3												ENSMUSG00000031295	1389.89	0.328167	0.0802563	1.75782e-06	0.000451766	Phka2			ENSMUSG00000051037	97.9705	0.568833	0.16479	2.02e-05	0.000398019	Zfp455
ENSMUSG00000007892	5765.41	0.150762	0.0561201	0.000966174	0.0232418	Rplp1												ENSMUSG00000040584	817.673	0.327695	0.103165	5.76994e-05	0.0047107	Abcb1a			ENSMUSG00000037708	101.375	0.564969	0.171816	4.74e-05	0.000778724	Spag6
ENSMUSG00000035885	8546	0.148594	0.0570729	0.0013134	0.0294548	Cox8a												ENSMUSG00000019892	112.093	0.327616	0.158597	0.00112657	0.0355913	Lrriq1			ENSMUSG00000026303	51.2452	0.564954	0.207252	0.000259746	0.0029236	Mlph
ENSMUSG00000023495	5421.57	0.147389	0.0605206	0.00206233	0.0402241	Pcbp4												ENSMUSG00000068151	169.704	0.324037	0.132024	0.000450503	0.0197966	A230006K03Rik			ENSMUSG00000111068	27.3408	0.564627	0.457045	0.00446577	0.0258531	Gm35501
ENSMUSG00000007950	8056.18	0.14645	0.0577433	0.00161442	0.0341572	Abhd8												ENSMUSG00000056771	195.618	0.317573	0.114428	0.000198669	0.0113535	Gm10010			ENSMUSG00000030834	73.3796	0.560468	0.214922	0.000340133	0.0036123	Abcc6
ENSMUSG00000056413	5450.07	0.145661	0.0629014	0.00286016	0.0495272	Adap1												ENSMUSG00000027175	1105.66	0.317053	0.097272	3.63617e-05	0.00348174	Tcp11l1			ENSMUSG00000106858	39.8786	0.558038	0.320142	0.00217843	0.0149785	Gm43844
ENSMUSG00000063457	4621.6	0.143109	0.0608776	0.00262877	0.0472285	Rps15												ENSMUSG00000026980	58.3555	0.316731	0.34403	0.00474051	0.0876458	Ly75			ENSMUSG00000106944	594.91	0.553824	0.0936863	1.27e-10	1.75e-08	Gm43843
ENSMUSG00000007891	5585.9	0.140274	0.0594856	0.00267063	0.047348	Ctsd												ENSMUSG00000021738	1687.68	0.315688	0.0515874	4.84657e-11	1.253e-07	Atxn7			ENSMUSG00000006649	64.3107	0.553675	0.199439	0.000258046	0.00290842	Nphs1
ENSMUSG00000024661	36225.8	0.137002	0.0558309	0.00209172	0.0404615	Fth1												ENSMUSG00000060260	803.311	0.315289	0.105649	0.000105752	0.0075116	Pwwp2b			ENSMUSG00000025453	32.5975	0.553	0.285303	0.00174393	0.0127438	Nnt
ENSMUSG00000028756	10153.6	0.134907	0.0531388	0.00181885	0.0368284	Pink1												ENSMUSG00000041957	1328.16	0.310748	0.115543	0.000237311	0.0130538	Pkp2			ENSMUSG00000058498	416.635	0.549535	0.0882473	2.2e-11	3.59e-09	Rnf207
ENSMUSG00000037126	19172.3	0.124953	0.0491179	0.002007	0.039431	Psd												ENSMUSG00000107877	690.671	0.307289	0.0844843	1.04324e-05	0.0014579				ENSMUSG00000114230	752.043	0.548995	0.109193	2.06e-08	1.38e-06	Gm48239
ENSMUSG00000041548	186.64	0.105584	0.230761	0.0121274	0	Hspb8												ENSMUSG00000044033	746.105	0.30615	0.103236	0.000114271	0.00789255	Ccdc141			ENSMUSG00000026222	98.1821	0.54705	0.186211	0.000144873	0.00189618	Sp100
ENSMUSG00000034593	17328	-0.122087	0.0470244	0.00171264	0.0353778	Myo5a												ENSMUSG00000108049	510.729	0.305874	0.0807278	6.53024e-06	0.0010443	Gm44168			ENSMUSG00000027435	206.461	0.546301	0.111075	5.29e-08	3.1e-06	Cd93
ENSMUSG00000025656	13385.6	-0.131452	0.0524417	0.00183825	0.0370214	Arhgef9												ENSMUSG00000043410	67.8155	0.305305	0.240882	0.00383272	0.0770119	Hfm1			ENSMUSG00000108880	47.4468	0.54413	0.309196	0.00210757	0.014615	Gm44560
ENSMUSG00000024576	9261.06	-0.134306	0.0519152	0.00143347	0.0313969	Csnk1a1												ENSMUSG00000085782	142.756	0.304408	0.184332	0.00243772	0.0590843	Gm15624			ENSMUSG00000091686	34.726	0.539275	0.410194	0.00360713	0.0221034	4930471C04Rik
ENSMUSG00000029684	5016.68	-0.138114	0.0571542	0.00211133	0.0406549	Wasl												ENSMUSG00000031842	85.6726	0.30237	0.165127	0.00191352	0.0500549	Pde4c			ENSMUSG00000086855	22.8055	0.538717	0.403917	0.00333232	0.0208752	Gm13844
ENSMUSG00000020594	6384.58	-0.138492	0.0541573	0.00148273	0.0324127	Pum2												ENSMUSG00000020096	338.923	0.301047	0.145669	0.00113021	0.0356336	Tbata			ENSMUSG00000027580	246.264	0.538155	0.128799	1.85e-06	5.86e-05	Helz2
ENSMUSG00000019888	189.943	-0.138798	0.281188	0.0144661	0	Mgat4c												ENSMUSG00000068335	86.8816	0.300226	0.219856	0.00386802	0.0774397	Dok1			ENSMUSG00000020709	119.322	0.535929	0.141838	7.89e-06	0.000189708	Adap2
ENSMUSG00000026159	3197.07	-0.139647	0.0597283	0.00262425	0.0472285	Agfg1												ENSMUSG00000050965	10274.8	0.298829	0.0722603	1.37059e-06	0.000386556	Prkca			ENSMUSG00000085526	30.2218	0.53586	0.346464	0.00341633	0.0212328	Gm16083
ENSMUSG00000029405	8983.99	-0.140431	0.0563467	0.00177027	0.0361045	G3bp2												ENSMUSG00000063796	591.933	0.298781	0.169131	0.0016781	0.0463181	Slc22a8			ENSMUSG00000026141	1354.51	0.533898	0.0603558	7.17e-20	9.14e-17	Col19a1
ENSMUSG00000024073	5221.59	-0.141814	0.0554888	0.00140207	0.0310107	Birc6												ENSMUSG00000033697	5775.98	0.297272	0.0738091	2.32625e-06	0.000515498	Arhgap39			ENSMUSG00000099137	56.2942	0.533747	0.207739	0.000391207	0.00402812	Gm10603
ENSMUSG00000066232	4376.51	-0.142395	0.0609549	0.00236725	0.0439053	Ipo7												ENSMUSG00000056492	1313.12	0.296273	0.115899	0.000332008	0.0164016	Adgrf5			ENSMUSG00000034063	73.8918	0.533206	0.180803	0.000149741	0.00193843	4930590J08Rik
ENSMUSG00000025006	3457.12	-0.142556	0.0615394	0.00257075	0.0464632	Sorbs1												ENSMUSG00000060206	3183.14	0.295982	0.0725564	1.98049e-06	0.000477771	Zfp462			ENSMUSG00000046280	148.058	0.532541	0.123314	9.55e-07	3.48e-05	She
ENSMUSG00000022201	10837.6	-0.142723	0.0536513	0.00106586	0.025051	Zfr												ENSMUSG00000051599	208.717	0.295899	0.151772	0.00160478	0.0452838	Pcdhb2			ENSMUSG00000041134	128.373	0.530218	0.169816	7.15e-05	0.00107398	Cyyr1
ENSMUSG00000027104	3379.33	-0.143238	0.0628946	0.00286394	0.0495272	Atf2												ENSMUSG00000030237	1246.92	0.295781	0.0994911	0.000115498	0.00789255	Slco1a4			ENSMUSG00000102602	344.902	0.529607	0.0884887	1.39e-10	1.89e-08	A930004J17Rik
ENSMUSG00000035798	3928.15	-0.144536	0.0586949	0.0017578	0.0360998	Zdhhc17												ENSMUSG00000105368	203.82	0.294646	0.155234	0.0016056	0.0452838	Gm43759			ENSMUSG00000025902	179.673	0.526974	0.138658	6.93e-06	0.000171166	Sox17
ENSMUSG00000063142	9581.54	-0.144638	0.0500297	0.000529216	0.015386	Kcnma1												ENSMUSG00000026117	116.354	0.294586	0.193524	0.00256789	0.0612817	Zap70			ENSMUSG00000113167	132.933	0.526609	0.186606	0.000186834	0.0022686	Gm48482
ENSMUSG00000029238	3160.61	-0.145517	0.0615711	0.00225262	0.0424791	Clock												ENSMUSG00000042099	787.377	0.294478	0.0755235	4.24557e-06	0.000756979	Kank3			ENSMUSG00000100158	38.6255	0.524817	0.298747	0.00230587	0.0157048	Gm28119
ENSMUSG00000020863	6854.59	-0.146348	0.0628796	0.00233712	0.0434898	Luc7l3												ENSMUSG00000051339	4617.14	0.293424	0.0740547	2.8136e-06	0.000581927	2900026A02Rik			ENSMUSG00000040584	741.297	0.523921	0.0921222	7.53e-10	8.43e-08	Abcb1a
ENSMUSG00000097789	11029.5	-0.146987	0.0634592	0.00230332	0.0432179	Gm2115												ENSMUSG00000092274	4023.62	0.293259	0.0590317	3.62042e-08	2.55273e-05	Neat1			ENSMUSG00000098589	67.2763	0.52309	0.197047	0.000280716	0.00311516	NA
ENSMUSG00000061603	7930.6	-0.149204	0.0556246	0.000871395	0.021656	Akap6												ENSMUSG00000037984	7217.05	0.292975	0.0633531	2.0329e-07	9.55584e-05	Neurod6			ENSMUSG00000086231	138.836	0.522736	0.119414	5.97e-07	2.38e-05	Rapgef4os3
ENSMUSG00000025016	5440.72	-0.150565	0.0617527	0.00168118	0.034962	Tm9sf3												ENSMUSG00000058587	2297.85	0.292338	0.066226	4.16984e-07	0.000157762	Tmod3			ENSMUSG00000112358	243.184	0.5203	0.100942	1.09e-08	8.53e-07	Gm33869
ENSMUSG00000000787	7006.67	-0.150895	0.0588764	0.00122536	0.0278127	Ddx3x												ENSMUSG00000027009	1757.88	0.290259	0.0653701	4.5e-07	0.0001662	Itga4			ENSMUSG00000106380	31.0614	0.517927	0.319173	0.00266741	0.0176305	Gm3519
ENSMUSG00000029787	2191.14	-0.151546	0.0660762	0.00247975	0.0453936	Avl9												ENSMUSG00000074364	447.316	0.2879	0.0918476	6.54483e-05	0.00516549	Ehd2			ENSMUSG00000113960	109.085	0.514403	0.154481	3.74e-05	0.00065075	4933412O06Rik
ENSMUSG00000030465	23020.2	-0.152117	0.0549515	0.000715186	0.0188561	Psd3												ENSMUSG00000025813	4939.45	0.287519	0.0885307	5.32228e-05	0.00445306	Homer2			ENSMUSG00000030592	1776.46	0.514234	0.0826774	2.83e-11	4.5e-09	Ryr1
ENSMUSG00000030102	22826.6	-0.1522	0.0596548	0.0011649	0.026929	Itpr1												ENSMUSG00000021823	1382.8	0.284347	0.0896131	6.06714e-05	0.00490175	Vcl			ENSMUSG00000107531	32.8536	0.51408	0.274861	0.00197441	0.0139226	E330037G11Rik
ENSMUSG00000034160	13134.9	-0.152773	0.0557652	0.000709882	0.0188044	Ogt												ENSMUSG00000103697	1335.49	0.284265	0.142478	0.00116552	0.0365242	Gm38020			ENSMUSG00000025019	490.821	0.513411	0.0658916	3.73e-16	2.13e-13	Lcor
ENSMUSG00000033004	14435	-0.153526	0.0600169	0.00109519	0.0256333	Mycbp2												ENSMUSG00000029206	587.201	0.283339	0.0769498	1.09405e-05	0.00148868	Nsun7			ENSMUSG00000097430	34.2941	0.512507	0.281961	0.00223782	0.0153169	Gm10544
ENSMUSG00000031176	3436.05	-0.154014	0.063398	0.00172916	0.0356536	Dynlt3												ENSMUSG00000057265	348.394	0.282739	0.0895329	6.3763e-05	0.00509841	Bbof1			ENSMUSG00000116908	30.6967	0.511965	0.303844	0.00273413	0.0179639	Gm49599
ENSMUSG00000024750	3513.5	-0.154043	0.0648698	0.00192271	0.0380419	Zfand5												ENSMUSG00000066406	4672.24	0.282053	0.101354	0.000151025	0.00922325	Akap13			ENSMUSG00000032807	389.503	0.511639	0.117078	5.79e-07	2.33e-05	Alox12b
ENSMUSG00000026623	6936.25	-0.15417	0.0559079	0.000734995	0.0192432	Lpgat1												ENSMUSG00000000275	270.103	0.281967	0.0837501	3.50999e-05	0.0033818	Trim25			ENSMUSG00000040732	144.335	0.511506	0.144516	2.08e-05	0.000408495	Erg
ENSMUSG00000097451	21787.2	-0.155614	0.0490701	0.000199256	0.00732273	Rian												ENSMUSG00000102593	93.0873	0.281825	0.201084	0.00368967	0.0752091	Gm38384			ENSMUSG00000110218	128.163	0.511416	0.231672	0.000807552	0.00710448	Tincr
ENSMUSG00000036990	2509.01	-0.156212	0.0639751	0.00162422	0.0342425	Otud4												ENSMUSG00000086040	14553.6	0.28164	0.130585	0.00102195	0.0338725	Wipf3			ENSMUSG00000042800	23.1175	0.507765	0.438101	0.00630634	0.0333805	Spata46
ENSMUSG00000039697	2634.96	-0.156372	0.0657033	0.00183015	0.0369244	Ncoa7												ENSMUSG00000043301	1256.07	0.280921	0.108478	0.000335451	0.0164668	Kcnj6			ENSMUSG00000027009	1343.74	0.505336	0.0817337	1.91e-11	3.2e-09	Itga4
ENSMUSG00000028524	4453.07	-0.156539	0.0681872	0.0021292	0.0408356	Sgip1												ENSMUSG00000033767	1266.17	0.278268	0.0759836	1.14204e-05	0.00151306	Tmem131l			ENSMUSG00000027684	88.2217	0.504881	0.215005	0.000658436	0.00606663	Mecom
ENSMUSG00000039753	3277.61	-0.156827	0.0633293	0.00142514	0.0312753	Fbxl5												ENSMUSG00000114230	932.268	0.277522	0.129534	0.000809378	0.0291301	Gm48239			ENSMUSG00000026678	1897.84	0.504434	0.0767396	1.57e-12	3.17e-10	Rgs5
ENSMUSG00000028484	4704.62	-0.156829	0.0583427	0.000843271	0.021286	Psip1												ENSMUSG00000074505	4231.25	0.276979	0.0600968	2.00125e-07	9.55584e-05	Fat3			ENSMUSG00000103047	110.961	0.504421	0.254908	0.00131642	0.010354	Gm37310
ENSMUSG00000019907	3992	-0.157105	0.0570865	0.000708722	0.0188044	Ppp1r12a												ENSMUSG00000047033	185.973	0.274164	0.125146	0.000955309	0.0323554	Pcdhb15			ENSMUSG00000043943	61.0982	0.504004	0.209966	0.000665816	0.00611608	Naalad2
ENSMUSG00000020580	7079.23	-0.157121	0.0551841	0.000498016	0.0146771	Rock2												ENSMUSG00000080316	2445.84	0.271273	0.0705908	5.02644e-06	0.000866335	Spaca6			ENSMUSG00000018830	213.153	0.502711	0.150907	4.43e-05	0.000740805	Myh11
ENSMUSG00000040459	6236.2	-0.157271	0.0638923	0.00149207	0.0325537	Arglu1												ENSMUSG00000038777	1407.39	0.270835	0.0801586	3.30061e-05	0.00328199	Sema6c			ENSMUSG00000085246	50.2281	0.502609	0.223302	0.00110586	0.00908674	Gm15893
ENSMUSG00000019790	4964.42	-0.157563	0.0675754	0.00188965	0.0376525	Stxbp5												ENSMUSG00000064585	102.89	0.270242	0.172858	0.00290726	0.0651697	Gm25129			ENSMUSG00000041957	1140.31	0.501569	0.0895942	9.75e-10	1.04e-07	Pkp2
ENSMUSG00000024259	2471.95	-0.157669	0.0692235	0.00233498	0.0434898	Slc25a46												ENSMUSG00000074793	260.208	0.269815	0.100498	0.000289255	0.0149809	Hspa12b			ENSMUSG00000056492	1239.38	0.501152	0.105524	1.18e-07	6.2e-06	Adgrf5
ENSMUSG00000001986	8971.52	-0.157709	0.0581744	0.00073874	0.0192517	Gria3												ENSMUSG00000021182	2091.34	0.269449	0.0744989	1.35972e-05	0.00168736	Ccdc88c			ENSMUSG00000044921	47.4504	0.498484	0.233623	0.00118485	0.00956019	Rassf9
ENSMUSG00000027993	13562	-0.158294	0.0531235	0.000320958	0.0105039	Trim2												ENSMUSG00000026235	12360	0.266353	0.0620997	9.00786e-07	0.000291104	Epha4			ENSMUSG00000102302	225.631	0.494648	0.127187	5.51e-06	0.000143226	Gm38190
ENSMUSG00000031010	4995.84	-0.158476	0.0696436	0.00211007	0.0406549	Usp9x												ENSMUSG00000079487	2474.59	0.265715	0.0539386	3.91405e-08	2.63977e-05	Med12			ENSMUSG00000103285	44.1943	0.493304	0.247649	0.00174489	0.0127438	Gm37274
ENSMUSG00000026824	5546.07	-0.158509	0.0692446	0.00215432	0.0410377	Kcnj3												ENSMUSG00000021904	206.393	0.265657	0.224575	0.00405106	0.0792673	Sema3g			ENSMUSG00000021738	1440.93	0.493174	0.0698143	1.25e-13	3.46e-11	Atxn7
ENSMUSG00000067194	5150	-0.158789	0.0601075	0.000953481	0.0229856	Eif1ax												ENSMUSG00000033705	1387.4	0.26521	0.0793933	3.2247e-05	0.00324816	Stard9			ENSMUSG00000102374	38.1181	0.492254	0.284889	0.00229208	0.0156237	Gm38387
ENSMUSG00000024095	2374.38	-0.159584	0.0649062	0.00151814	0.0328676	Hnrnpll												ENSMUSG00000040732	147.991	0.263699	0.143781	0.00207486	0.0526173	Erg			ENSMUSG00000105802	69.9131	0.49017	0.185757	0.000359795	0.00377273	Gm43012
ENSMUSG00000040760	3486.6	-0.159622	0.0600871	0.00087008	0.021656	Appl1												ENSMUSG00000052861	1231.1	0.263508	0.077124	2.74498e-05	0.00291644	Dnah6			ENSMUSG00000043991	2240.36	0.486115	0.0475842	7.24e-26	2e-22	Pura
ENSMUSG00000032827	8583.2	-0.160933	0.0684598	0.00169274	0.0350955	Ppp1r9a												ENSMUSG00000109150	120.127	0.263393	0.195229	0.00377004	0.0764456	Gm45793			ENSMUSG00000105469	59.3489	0.485283	0.255151	0.00182453	0.0131561	A930036I15Rik
ENSMUSG00000037652	2782.99	-0.161007	0.0742645	0.00274228	0.0482385	Phc3												ENSMUSG00000029528	2227.05	0.261924	0.0764444	2.47378e-05	0.00270235	Pxn			ENSMUSG00000116305	142.103	0.484922	0.146641	4.75e-05	0.000779977	Lncppara
ENSMUSG00000043019	2012.06	-0.161973	0.0686668	0.0018825	0.0375766	Edem3												ENSMUSG00000034563	132.016	0.261839	0.137084	0.00177605	0.0476411	Ccpg1			ENSMUSG00000087314	153.471	0.484467	0.142989	3.55e-05	0.000626798	Prkag2os2
ENSMUSG00000041459	5247.34	-0.162725	0.0620892	0.000990853	0.0236837	Tardbp												ENSMUSG00000031502	2927.2	0.256397	0.0888225	0.000128237	0.00850092	Col4a1			ENSMUSG00000085274	49.9909	0.484286	0.226624	0.00123031	0.0098217	BC046401
ENSMUSG00000025949	1905.13	-0.162834	0.0737063	0.00251713	0.0458542	Pikfyve												ENSMUSG00000008307	206.423	0.255848	0.105649	0.000604113	0.0239056	1700109H08Rik			ENSMUSG00000042284	339.884	0.483033	0.112188	1.01e-06	3.64e-05	Itga1
ENSMUSG00000069237	2714.75	-0.162997	0.0640605	0.00118902	0.0272072	Fam8a1												ENSMUSG00000021263	92.1645	0.252393	0.209728	0.00469739	0.0870561	Degs2			ENSMUSG00000118310	102.379	0.482874	0.168632	0.000182133	0.00223448	Gm50268
ENSMUSG00000007850	7402.68	-0.164104	0.0624651	0.000939287	0.0228391	Hnrnph1												ENSMUSG00000021068	3753.65	0.25176	0.060868	1.49749e-06	0.000407529	Nin			ENSMUSG00000026980	45.5006	0.481191	0.249837	0.00182305	0.0131522	Ly75
ENSMUSG00000026781	2378.13	-0.164598	0.0683335	0.00161714	0.0341572	Acbd5												ENSMUSG00000074743	860.695	0.249514	0.119257	0.00121658	0.0375181	Thbd			ENSMUSG00000087516	47.3256	0.48102	0.290931	0.0025384	0.0169469	Tbx3os1
ENSMUSG00000024097	3425.28	-0.165301	0.0753054	0.00282313	0.0491234	Srsf7												ENSMUSG00000026447	1135.4	0.248405	0.0905246	0.000261842	0.0139752	Pik3c2b			ENSMUSG00000109178	80.2219	0.48087	0.202369	0.00062568	0.00583812	Gm3257
ENSMUSG00000039652	1966.56	-0.165444	0.0701833	0.00184977	0.0370749	Cpeb3												ENSMUSG00000037679	3899.87	0.248022	0.0942904	0.000360841	0.0171698	Inf2			ENSMUSG00000085269	112.522	0.480766	0.150729	6.59e-05	0.00100687	Gm15777
ENSMUSG00000055296	2868.64	-0.166168	0.0717815	0.00185078	0.0370749	Tmem245												ENSMUSG00000079038	204.49	0.247926	0.119092	0.0013719	0.0403812	D130040H23Rik			ENSMUSG00000100826	3398.56	0.480615	0.0751943	7.24e-12	1.29e-09	Snhg14
ENSMUSG00000028020	5521.73	-0.166248	0.0598424	0.00057376	0.0163116	Glrb												ENSMUSG00000048218	529.1	0.247524	0.168169	0.00343509	0.0720069	Amigo2			ENSMUSG00000105677	67.724	0.480444	0.181466	0.000329653	0.00353273	Gm43328
ENSMUSG00000030275	12604.1	-0.166772	0.0516001	0.000138789	0.00550171	Etnk1												ENSMUSG00000031486	701.784	0.247134	0.101566	0.000566323	0.0229368	Adgra2			ENSMUSG00000020717	567.081	0.480232	0.0923242	1.06e-08	8.42e-07	Pecam1
ENSMUSG00000056124	4971.99	-0.167289	0.0670123	0.00117972	0.0271601	B4galt6												ENSMUSG00000005580	3849.68	0.24689	0.0666136	9.46791e-06	0.00137258	Adcy9			ENSMUSG00000098475	33.3531	0.479388	0.373325	0.00479911	0.0273525	Mir6982
ENSMUSG00000034021	4387.09	-0.167367	0.0631287	0.000755163	0.0195579	Pds5b												ENSMUSG00000108616	1133.23	0.246548	0.0787876	8.05437e-05	0.0059495	Gm35040			ENSMUSG00000008307	173.589	0.479174	0.124285	5.47e-06	0.000142781	1700109H08Rik
ENSMUSG00000027977	2703.96	-0.167999	0.0743886	0.00208958	0.0404615	Ndst3												ENSMUSG00000004661	199.556	0.246407	0.117801	0.00135171	0.0400544	Arid3b			ENSMUSG00000052726	608.816	0.478705	0.0680111	1.03e-13	2.9e-11	Kcnt2
ENSMUSG00000017485	3616.8	-0.168655	0.0626418	0.00069014	0.0184551	Top2b												ENSMUSG00000086555	165.368	0.246154	0.105079	0.00080269	0.0289566	Gm13446			ENSMUSG00000024186	2381.41	0.478362	0.0698292	2.87e-13	7.31e-11	Rgs11
ENSMUSG00000031600	3054.17	-0.168999	0.067178	0.00113444	0.0263874	Vps37a												ENSMUSG00000029122	621.648	0.2457	0.0661258	1.01498e-05	0.00143131	Evc			ENSMUSG00000102976	337.464	0.478078	0.0980828	4.64e-08	2.75e-06	Zc3h11a
ENSMUSG00000039470	2142.98	-0.169057	0.070737	0.00165346	0.0347936	Zdhhc2												ENSMUSG00000089922	179.761	0.245653	0.21296	0.00414473	0.080266	Gm43517			ENSMUSG00000104010	62.6953	0.477331	0.225433	0.0011212	0.00917178	Gm37366
ENSMUSG00000018481	3158.72	-0.169538	0.0616907	0.000601927	0.0167905	Appbp2												ENSMUSG00000021458	1316.44	0.245299	0.0605542	2.50333e-06	0.000534652	Aopep			ENSMUSG00000105382	37.6028	0.475814	0.277621	0.00227207	0.0155029	Gm43339
ENSMUSG00000039988	2435.19	-0.16957	0.0693329	0.00139735	0.0309672	Ankrd13c												ENSMUSG00000104814	721.523	0.243619	0.0828636	0.000135306	0.0087803	Gm42979			ENSMUSG00000022829	1887.4	0.475661	0.0641507	5.85e-15	2.35e-12	Stxbp5l
ENSMUSG00000040423	1616.24	-0.170575	0.0752642	0.0021779	0.041347	Rc3h1												ENSMUSG00000034342	4597.64	0.242933	0.0724748	3.40675e-05	0.00332361	Cbl			ENSMUSG00000032125	209.262	0.47333	0.110964	1.27e-06	4.37e-05	Robo4
ENSMUSG00000007617	4262.42	-0.170691	0.0725614	0.00176426	0.0360998	Homer1												ENSMUSG00000069833	1003.57	0.242271	0.171705	0.00330758	0.0701876	Ahnak			ENSMUSG00000097536	117.193	0.472832	0.147733	6.54e-05	0.00100294	2610037D02Rik
ENSMUSG00000041935	2371.56	-0.170978	0.072478	0.00166519	0.0348805	AW549877												ENSMUSG00000038538	3691.66	0.242172	0.0575194	1.24932e-06	0.00036565	Ubn2			ENSMUSG00000050931	107.718	0.471709	0.145868	6.58e-05	0.00100682	Sgms2
ENSMUSG00000022016	10271.4	-0.171738	0.0640779	0.000657501	0.0179664	Akap11												ENSMUSG00000033871	402.256	0.241781	0.132211	0.00188345	0.0495189	Ppargc1b			ENSMUSG00000110540	145.755	0.471481	0.134156	1.75e-05	0.000361445	Gm45743
ENSMUSG00000051486	189.639	-0.171832	0.496491	0.0105561	0	Pcdhb11												ENSMUSG00000038665	1609	0.241349	0.0990024	0.000568861	0.0229796	Dgki			ENSMUSG00000045991	545.84	0.471456	0.106342	4.42e-07	1.87e-05	Onecut2
ENSMUSG00000004364	3935.44	-0.172027	0.0666817	0.000874744	0.0216658	Cul3												ENSMUSG00000040987	151.273	0.241183	0.184502	0.00450274	0.0846624	Mill2			ENSMUSG00000117286	1166.03	0.470086	0.0839247	8.8e-10	9.58e-08	Gm1043
ENSMUSG00000015214	2020.4	-0.172095	0.0701453	0.00131304	0.0294548	Mtmr1												ENSMUSG00000026141	1550	0.240922	0.0938894	0.000359221	0.0171698	Col19a1			ENSMUSG00000044033	646.861	0.469519	0.0707462	1.6e-12	3.19e-10	Ccdc141
ENSMUSG00000032076	8004.97	-0.172227	0.0651565	0.000890548	0.0219839	Cadm1												ENSMUSG00000047986	163.097	0.240669	0.149665	0.00297281	0.0659718	Palm3			ENSMUSG00000090057	27.4647	0.467045	0.474793	0.0048859	0.0277325	Gm16333
ENSMUSG00000055022	11169.9	-0.172665	0.0536131	0.000129146	0.0051741	Cntn1												ENSMUSG00000029055	6828.61	0.240591	0.109063	0.000767156	0.0280003	Plch2			ENSMUSG00000030237	1007.67	0.466059	0.0871958	5.8e-09	4.83e-07	Slco1a4
ENSMUSG00000028820	5037.48	-0.173034	0.0585981	0.000312816	0.0103931	Sfpq												ENSMUSG00000021244	6112.39	0.240564	0.0540367	4.16538e-07	0.000157762	Ylpm1			ENSMUSG00000064262	52.5273	0.465551	0.364526	0.00413769	0.0244758	Gimap8
ENSMUSG00000049606	1730.82	-0.173112	0.0728746	0.00155412	0.0334537	Zfp644												ENSMUSG00000098760	125.853	0.240259	0.229612	0.00571824	0.0971537	Gm2164			ENSMUSG00000115148	77.482	0.465451	0.163563	0.00020221	0.00240172	Gm49125
ENSMUSG00000002413	5057.99	-0.173453	0.0560841	0.00019855	0.00732273	Braf												ENSMUSG00000020709	126.241	0.24009	0.183175	0.00431521	0.0823339	Adap2			ENSMUSG00000097336	55.9468	0.465309	0.259046	0.00267247	0.0176498	Fendrr
ENSMUSG00000062257	7815.27	-0.173703	0.0625418	0.000502762	0.0147783	Opcml												ENSMUSG00000110206	152.4	0.239789	0.12527	0.00192069	0.0500736	Flt3l			ENSMUSG00000084984	45.7253	0.465086	0.230335	0.00156131	0.0117502	Far1os
ENSMUSG00000019877	26028.9	-0.174471	0.0511288	6.81335e-05	0.00319603	Serinc1												ENSMUSG00000032849	419.966	0.239741	0.107952	0.00100279	0.0335243	Abcc4			ENSMUSG00000079038	158.294	0.46494	0.123959	8.37e-06	0.00019884	D130040H23Rik
ENSMUSG00000025899	1357.39	-0.174484	0.0831814	0.00277646	0.0486875	Alkbh8												ENSMUSG00000034037	274.457	0.239556	0.123254	0.00167553	0.0463181	Fgd5			ENSMUSG00000102562	91.8451	0.464243	0.165983	0.000244925	0.00278902	Gm37694
ENSMUSG00000060227	3273.11	-0.174735	0.0650859	0.000676806	0.0182715	Golm2												ENSMUSG00000019467	10721.7	0.239231	0.05945	2.85426e-06	0.00058257	Arhgef25			ENSMUSG00000104037	93.5745	0.463807	0.155772	0.000136528	0.00180985	Gm37776
ENSMUSG00000028552	8526.4	-0.175286	0.0598265	0.000312956	0.0103931	Eps15												ENSMUSG00000064023	474.243	0.238528	0.131	0.00221265	0.0549161	Klk8			ENSMUSG00000049504	1113.86	0.458728	0.0524482	1.23e-19	1.45e-16	Proser1
ENSMUSG00000003746	4237.39	-0.175667	0.0671148	0.000798961	0.0203286	Man1a												ENSMUSG00000035284	7119.7	0.237905	0.0630815	7.83426e-06	0.00119434	Vps13c			ENSMUSG00000097267	154.992	0.458582	0.12681	1.38e-05	0.000298133	1700109K24Rik
ENSMUSG00000031309	1326.99	-0.175871	0.0830513	0.00274177	0.0482385	Rps6ka3												ENSMUSG00000032939	944.141	0.237777	0.064704	1.20992e-05	0.00156418	Nup93			ENSMUSG00000102559	63.7817	0.457263	0.200673	0.000911528	0.00781573	Gm37570
ENSMUSG00000041268	9384.89	-0.17592	0.054295	0.0001151	0.00472917	Dmxl2												ENSMUSG00000107810	510.376	0.237585	0.0758679	8.1588e-05	0.00599807	Gm18609			ENSMUSG00000051951	1480.84	0.455673	0.0580715	2.43e-16	1.49e-13	Xkr4
ENSMUSG00000041762	2156.22	-0.175925	0.0794156	0.00206515	0.0402241	Gpr155												ENSMUSG00000039218	41908.2	0.237501	0.0573819	1.613e-06	0.000431393	Srrm2			ENSMUSG00000028312	515.692	0.455192	0.0684382	1.86e-12	3.67e-10	Smc2
ENSMUSG00000021027	6536.73	-0.176701	0.061738	0.000369961	0.0117325	Ralgapa1												ENSMUSG00000033257	1289.51	0.234996	0.0880873	0.000311147	0.0156198	Ttll4			ENSMUSG00000035284	6025.89	0.454023	0.0560447	2.41e-17	1.9e-14	Vps13c
ENSMUSG00000017421	4052.09	-0.177418	0.0637024	0.00047584	0.0143235	Zfp207												ENSMUSG00000095115	275.495	0.234914	0.0988674	0.000722962	0.0268291	Itpripl2			ENSMUSG00000063804	141.025	0.453901	0.130974	2.57e-05	0.00048494	Lin28b
ENSMUSG00000023068	3232.02	-0.177558	0.0645638	0.000625183	0.0172508	Nus1												ENSMUSG00000020901	115.269	0.23319	0.155892	0.0039951	0.0791468	Pik3r5			ENSMUSG00000114253	121.759	0.452638	0.135053	4.6e-05	0.000761908	Gm47798
ENSMUSG00000028243	1742.88	-0.178368	0.083677	0.00264521	0.047272	Ubxn2b												ENSMUSG00000020891	279.067	0.232934	0.0842101	0.000272254	0.0143646	Alox8			ENSMUSG00000030249	426.506	0.450132	0.103315	6.12e-07	2.42e-05	Abcc9
ENSMUSG00000026864	7212.91	-0.178511	0.053502	8.94272e-05	0.0038722	Hspa5												ENSMUSG00000038260	674.217	0.232424	0.0648646	1.73238e-05	0.0020205	Trpm4			ENSMUSG00000064452	29.1939	0.44925	0.351078	0.00455408	0.026245	Gm24564
ENSMUSG00000021413	4058.82	-0.178512	0.0648487	0.000522277	0.0152722	Prpf4b												ENSMUSG00000046532	1764.45	0.23064	0.0644135	1.86954e-05	0.00211681	Ar			ENSMUSG00000027861	59.952	0.448609	0.249503	0.00248942	0.0166737	Casq2
ENSMUSG00000014592	8940.04	-0.178776	0.0628483	0.00039572	0.012479	Camta1												ENSMUSG00000002028	11195.1	0.23054	0.0790682	0.000142943	0.00908744	Kmt2a			ENSMUSG00000027175	967.166	0.445773	0.0598942	4.77e-15	2.03e-12	Tcp11l1
ENSMUSG00000040265	3995.27	-0.178903	0.0635809	0.000484787	0.0144384	Dnm3												ENSMUSG00000063804	166.517	0.229608	0.136431	0.00288543	0.0648677	Lin28b			ENSMUSG00000109390	102.979	0.445768	0.165554	0.000356601	0.00374873	Gm45718
ENSMUSG00000049076	4920.36	-0.178986	0.0759929	0.00139222	0.0309145	Acap2												ENSMUSG00000097545	10129.7	0.229583	0.0595841	6.12025e-06	0.00098893	Mir124a-1hg			ENSMUSG00000038665	1478.35	0.445404	0.063865	1.71e-13	4.58e-11	Dgki
ENSMUSG00000039967	1464.34	-0.179148	0.0787165	0.00184432	0.0370749	Zfp292												ENSMUSG00000026678	2290.28	0.229203	0.0879794	0.000385514	0.0174347	Rgs5			ENSMUSG00000060843	31.8068	0.444555	0.387569	0.00558738	0.0304711	Ctnna3
ENSMUSG00000079658	2714.58	-0.17917	0.0718115	0.00106071	0.0249822	Eloc												ENSMUSG00000045813	164.876	0.22918	0.139467	0.00301727	0.0665773	Gm9801			ENSMUSG00000022146	200.332	0.444182	0.16106	0.00025695	0.00290022	Osmr
ENSMUSG00000038658	2003.43	-0.179491	0.0721993	0.00117228	0.027044	Ric1												ENSMUSG00000051951	1890.71	0.228426	0.103315	0.000919419	0.0316934	Xkr4			ENSMUSG00000056752	1097.3	0.441247	0.0732794	1.35e-10	1.84e-08	Dnah9
ENSMUSG00000038301	3019.32	-0.179979	0.0749783	0.00137647	0.0306858	Snx10												ENSMUSG00000100303	286.029	0.228417	0.125112	0.0021117	0.0532448	2600014E21Rik			ENSMUSG00000106841	50.0232	0.441048	0.251777	0.00247511	0.0166114	Gm42656
ENSMUSG00000021719	11643.3	-0.180239	0.0654124	0.000462608	0.0140758	Rgs7bp												ENSMUSG00000001240	634.452	0.228385	0.0910341	0.00054128	0.0222714	Ramp2			ENSMUSG00000021831	815.756	0.437972	0.0611302	6.21e-14	1.87e-11	Ero1a
ENSMUSG00000024384	1575.16	-0.180442	0.0809054	0.00198833	0.0391339	Iws1												ENSMUSG00000049504	1262.12	0.228067	0.0718382	6.54259e-05	0.00516549	Proser1			ENSMUSG00000026276	57.8886	0.437825	0.209086	0.00133106	0.0104299	Septin2
ENSMUSG00000039219	2092.12	-0.180458	0.0749565	0.00130441	0.0293702	Arid4b												ENSMUSG00000030209	26042.8	0.228013	0.0639968	1.79537e-05	0.00206295	Grin2b			ENSMUSG00000108573	40.0635	0.437705	0.299134	0.00387454	0.02337	Gm44986
ENSMUSG00000027014	9982.14	-0.180781	0.0605471	0.000247493	0.00867998	Cwc22												ENSMUSG00000110195	242.747	0.225591	0.141676	0.00304698	0.0669472	Pde2a			ENSMUSG00000073664	1110.28	0.436894	0.0827842	6.85e-09	5.62e-07	Nbeal1
ENSMUSG00000040649	1344.31	-0.181443	0.0843832	0.00266953	0.047348	Rimklb												ENSMUSG00000095332	290.135	0.22553	0.102787	0.00117376	0.0366347	Gm9821			ENSMUSG00000107041	51.025	0.436359	0.250135	0.002619	0.017359	Gm42735
ENSMUSG00000074212	3674.23	-0.182005	0.0620339	0.000298316	0.0100854	Dnajb14												ENSMUSG00000061436	2573.41	0.225045	0.075309	0.000119335	0.00811896	Hipk2			ENSMUSG00000057246	125.451	0.4354	0.132641	5.87e-05	0.000924425	BC051142
ENSMUSG00000025860	2777.22	-0.182258	0.07637	0.00135766	0.0303265	Xiap												ENSMUSG00000051067	1477.45	0.224924	0.151843	0.00379794	0.076743	Lingo3			ENSMUSG00000059022	132.492	0.4353	0.142877	0.000102131	0.0014274	Kcp
ENSMUSG00000021282	5664.26	-0.182756	0.079946	0.00158071	0.0337679	Eif5												ENSMUSG00000049076	7018.82	0.224659	0.0745757	0.000130213	0.00855875	Acap2			ENSMUSG00000021676	4865.9	0.434172	0.0949688	1.91e-07	9.19e-06	Iqgap2
ENSMUSG00000028546	3059.89	-0.182802	0.0672806	0.000624802	0.0172508	Elavl4												ENSMUSG00000030766	1133.85	0.224612	0.0703606	7.1766e-05	0.0054893	Arhgap17			ENSMUSG00000015468	274.124	0.432052	0.0970628	4.94e-07	2.05e-05	Notch4
ENSMUSG00000029647	1406.79	-0.184044	0.0851065	0.00223511	0.0422636	Pan3												ENSMUSG00000063972	493.956	0.224552	0.0859507	0.000382911	0.0173949	Nr6a1			ENSMUSG00000032586	909.847	0.431742	0.0773116	1.29e-09	1.32e-07	Traip
ENSMUSG00000029840	9084.78	-0.18441	0.0546935	7.18801e-05	0.00333813	Mtpn												ENSMUSG00000027678	2113.43	0.224246	0.068491	5.27792e-05	0.00444951	Ncoa3			ENSMUSG00000056771	171.006	0.427846	0.109747	6.02e-06	0.000153337	Gm10010
ENSMUSG00000037608	4361.96	-0.184555	0.0658559	0.000427926	0.0132351	Bclaf1												ENSMUSG00000035275	2619.97	0.222102	0.0705346	7.18365e-05	0.0054893	Raver2			ENSMUSG00000102143	58.5962	0.427644	0.225313	0.00188919	0.0134825	Gm38057
ENSMUSG00000002265	14729.9	-0.184905	0.0616476	0.000242155	0.00857291	Peg3												ENSMUSG00000113309	357.228	0.221369	0.0826933	0.000360097	0.0171698	Gm48408			ENSMUSG00000032691	50.5771	0.427256	0.277843	0.00303184	0.0194126	Nlrp3
ENSMUSG00000044667	12737	-0.185655	0.0781587	0.00118884	0.0272072	Plppr4												ENSMUSG00000040852	450.335	0.221028	0.0779852	0.000237231	0.0130538	Plekhh2			ENSMUSG00000022504	110.774	0.42649	0.146874	0.00020798	0.0024544	Ciita
ENSMUSG00000026782	6269.9	-0.185662	0.0612007	0.000212484	0.00774158	Abi2												ENSMUSG00000047910	434.383	0.220844	0.11534	0.00203255	0.0520234	Pcdhb16			ENSMUSG00000109293	43.9229	0.425892	0.23745	0.00277321	0.0181846	Dcst2
ENSMUSG00000069072	5721.05	-0.186092	0.0667437	0.000433862	0.013382	Slc7a14												ENSMUSG00000041378	915.681	0.220326	0.126159	0.00232514	0.0571593	Cldn5			ENSMUSG00000029561	98.9252	0.423233	0.195912	0.00137666	0.0106962	Oasl2
ENSMUSG00000050192	1838.63	-0.18635	0.0840951	0.00190476	0.0378865	Eif5a2												ENSMUSG00000063531	2679.83	0.219615	0.074231	0.000150116	0.00922325	Sema3e			ENSMUSG00000045053	61.3995	0.422315	0.243847	0.00277486	0.0181882	Kcng3
ENSMUSG00000040640	4721.18	-0.187342	0.0774139	0.001121	0.0261289	Erc2												ENSMUSG00000030592	1895.05	0.219558	0.0957055	0.000863712	0.0301076	Ryr1			ENSMUSG00000091177	147.429	0.421225	0.164934	0.000394558	0.00405003	Gm15494
ENSMUSG00000021301	1671.38	-0.187585	0.0839764	0.00190883	0.0379006	Hecw1												ENSMUSG00000038764	2457.95	0.219475	0.0671997	5.5e-05	0.00456236	Ptpn3			ENSMUSG00000038538	2929.52	0.421164	0.0554972	1.29e-15	6.46e-13	Ubn2
ENSMUSG00000019841	2039.2	-0.187913	0.0804499	0.00137993	0.030702	Rev3l												ENSMUSG00000038342	1923.12	0.218173	0.060468	1.64178e-05	0.00195368	Mlxip			ENSMUSG00000118550	74.1028	0.42057	0.192365	0.00116673	0.00945086	Gm52965
ENSMUSG00000030643	1155.15	-0.189551	0.0935339	0.00279712	0.0489647	Rab30												ENSMUSG00000009075	6861.29	0.218148	0.0716154	0.000112978	0.00789255	Cabp7			ENSMUSG00000116641	217.829	0.419295	0.131351	6.98e-05	0.00105661	Gm41505
ENSMUSG00000075700	4029.54	-0.189605	0.072948	0.000760457	0.0195909	Selenot												ENSMUSG00000055078	5924.25	0.217658	0.058162	1.08735e-05	0.00148868	Gabra5			ENSMUSG00000030655	8351.51	0.4191	0.065705	8.61e-12	1.52e-09	Smg1
ENSMUSG00000018800	2158.85	-0.189841	0.0662925	0.000368293	0.0117126	Abca5												ENSMUSG00000073968	239.442	0.217504	0.115453	0.00207593	0.0526173	Trim68			ENSMUSG00000031780	44.7306	0.41798	0.244461	0.00294113	0.0189553	Ccl17
ENSMUSG00000038538	2487.67	-0.190084	0.0840319	0.00160208	0.0339665	Ubn2												ENSMUSG00000031133	989.823	0.217466	0.0756531	0.000176497	0.0103314	Arhgef6			ENSMUSG00000034911	237.852	0.417644	0.0998321	2.04e-06	6.36e-05	Ushbp1
ENSMUSG00000100252	1347.97	-0.190267	0.090932	0.00257533	0.0464632	Mir124-2hg												ENSMUSG00000001946	450.685	0.216637	0.08423	0.000455574	0.0199067	Esam			ENSMUSG00000102336	201.623	0.415395	0.123534	3.57e-05	0.000629107	Gm37233
ENSMUSG00000035967	2228.78	-0.19036	0.0750201	0.000861793	0.0215293	Ints6l												ENSMUSG00000041134	147.145	0.216435	0.172591	0.00493565	0.0896507	Cyyr1			ENSMUSG00000028820	5993.2	0.414739	0.0577459	3.74e-14	1.24e-11	Sfpq
ENSMUSG00000028402	2630.34	-0.190404	0.0676962	0.000445241	0.013621	Mpdz												ENSMUSG00000021638	277.331	0.216273	0.134737	0.00340706	0.0717099	Ocln			ENSMUSG00000047867	91.4922	0.414356	0.332422	0.00593223	0.0317664	Gimap6
ENSMUSG00000024294	5316.89	-0.191244	0.0541481	3.90141e-05	0.00212184	Mib1												ENSMUSG00000041468	660.269	0.216052	0.0711419	0.00011529	0.00789255	Gpr12			ENSMUSG00000055567	13061.1	0.412209	0.0405607	1.3e-25	3.08e-22	Unc80
ENSMUSG00000061136	1560.99	-0.191686	0.0803263	0.00122251	0.027804	Prpf40a												ENSMUSG00000005533	2576.27	0.215791	0.0492374	6.5303e-07	0.000230223	Igf1r			ENSMUSG00000060029	41.8867	0.410916	0.287734	0.0043444	0.0253991	4930473A02Rik
ENSMUSG00000074925	2087.56	-0.192054	0.076557	0.000875639	0.0216658	Ptar1												ENSMUSG00000021268	265280	0.215365	0.0560645	6.01028e-06	0.00098893	Meg3			ENSMUSG00000107086	78.5035	0.410685	0.229227	0.00212231	0.0146964	Gm43808
ENSMUSG00000025958	1549.24	-0.192127	0.0837065	0.00150267	0.0327216	Creb1												ENSMUSG00000091177	160.792	0.21383	0.139361	0.00392472	0.078353	Gm15494			ENSMUSG00000022708	8566.06	0.410237	0.130219	7.57e-05	0.00112249	Zbtb20
ENSMUSG00000041846	1401.35	-0.192846	0.0837528	0.00159598	0.0339011	Ppp4r3a												ENSMUSG00000072893	665.282	0.213394	0.0693558	0.000114299	0.00789255	4933439C10Rik			ENSMUSG00000028475	42.943	0.409669	0.366035	0.00507123	0.0284861	Spaar
ENSMUSG00000027829	1426.18	-0.192922	0.0958488	0.00283575	0.0492668	Ccnl1												ENSMUSG00000030020	10158.2	0.213261	0.0636278	4.24274e-05	0.00378238	Prickle2			ENSMUSG00000105556	201.958	0.407832	0.132883	8.62e-05	0.0012475	Gm43080
ENSMUSG00000027176	1073.36	-0.194261	0.0922363	0.00229929	0.0432143	Cstf3												ENSMUSG00000027330	1172.56	0.213073	0.0731992	0.000193936	0.0111834	Cdc25b			ENSMUSG00000074629	65.91	0.406682	0.200189	0.00152244	0.0115259	4930518I15Rik
ENSMUSG00000048251	5224.95	-0.194997	0.0671752	0.000273966	0.00943215	Bcl11b												ENSMUSG00000070427	255.166	0.212802	0.130767	0.00312739	0.0676597	Il18bp			ENSMUSG00000045441	511.623	0.406596	0.127339	5.82e-05	0.00091866	Gprin3
ENSMUSG00000090112	1698.39	-0.195008	0.075713	0.000762371	0.0195954	Shprh												ENSMUSG00000033306	600.45	0.212539	0.0715824	0.000154233	0.00938222	Lpp			ENSMUSG00000015053	121.675	0.405757	0.194223	0.00176719	0.012846	Gata2
ENSMUSG00000063887	2249.71	-0.195709	0.0715796	0.000497516	0.0146771	Nlgn1												ENSMUSG00000042106	151.782	0.212339	0.18206	0.00597334	0.0996328	Inka1			ENSMUSG00000001247	66.4067	0.405727	0.186571	0.00132147	0.0103842	Lsr
ENSMUSG00000037369	1101.47	-0.195863	0.0899549	0.00205677	0.0401998	Kdm6a												ENSMUSG00000057649	8274.65	0.212132	0.0565016	1.00052e-05	0.00142386	Brd9			ENSMUSG00000104344	312.175	0.405497	0.0831638	7.25e-08	4.12e-06	Gm38077
ENSMUSG00000094483	15480.3	-0.196137	0.0531021	1.93678e-05	0.00121811	Purb												ENSMUSG00000034156	15938.2	0.212113	0.0517808	2.19138e-06	0.000499891	Tspoap1			ENSMUSG00000063663	570.13	0.40501	0.0811497	3.45e-08	2.1e-06	Brwd3
ENSMUSG00000039478	2093.21	-0.196258	0.0738212	0.00059537	0.0167625	Micu3												ENSMUSG00000029049	240.017	0.211704	0.103476	0.0016226	0.0456802	Morn1			ENSMUSG00000038402	109.32	0.403551	0.146254	0.000288287	0.00318211	Foxf2
ENSMUSG00000028676	911.453	-0.196938	0.0941426	0.002568	0.0464632	Srsf10												ENSMUSG00000015968	2764.33	0.211164	0.0697059	0.000115143	0.00789255	Cacna1d			ENSMUSG00000032525	6142.39	0.402727	0.0560116	3.23e-14	1.09e-11	Nktr
ENSMUSG00000045767	3306.67	-0.197149	0.06533	0.000214784	0.00779722	B230219D22Rik												ENSMUSG00000002108	124.421	0.211128	0.151328	0.0049722	0.090209	Nr1h3			ENSMUSG00000102411	130.671	0.402669	0.123739	6.03e-05	0.000941573	Gm36936
ENSMUSG00000027763	2477.6	-0.197436	0.073365	0.000598398	0.0167625	Mbnl1												ENSMUSG00000025348	877.443	0.210864	0.137306	0.00367449	0.0749983	Itga7			ENSMUSG00000060206	2809.79	0.402657	0.0713597	9.6e-10	1.03e-07	Zfp462
ENSMUSG00000003929	1149.34	-0.197598	0.09883	0.00269757	0.0477504	Zfp81												ENSMUSG00000019943	40353.4	0.21086	0.0996148	0.00141183	0.0413996	Atp2b1			ENSMUSG00000078868	63.0284	0.402368	0.223861	0.00254386	0.0169765	Gm14412
ENSMUSG00000031197	1705.31	-0.197866	0.0960151	0.00254665	0.0463169	Vbp1												ENSMUSG00000027544	591.419	0.209798	0.0792027	0.000380121	0.0173949	Nfatc2			ENSMUSG00000110077	92.8749	0.401306	0.155418	0.00046288	0.0045782	Gm45632
ENSMUSG00000034560	1295.5	-0.198539	0.087244	0.0015947	0.0339011	Washc4												ENSMUSG00000052087	3438.35	0.208457	0.0751826	0.000281322	0.0146496	Rgs14			ENSMUSG00000057378	6650.8	0.400591	0.0620692	5.66e-12	1.03e-09	Ryr3
ENSMUSG00000037400	3385.98	-0.199245	0.0667665	0.000221568	0.00796936	Atp11b												ENSMUSG00000045092	5028.79	0.208057	0.0564119	1.38775e-05	0.00170847	S1pr1			ENSMUSG00000035576	733.84	0.399785	0.07423	3.32e-09	2.97e-07	L3mbtl1
ENSMUSG00000039234	1069.58	-0.199798	0.094059	0.00233401	0.0434898	Sec24d												ENSMUSG00000028649	21949.4	0.207867	0.0650941	6.56009e-05	0.00516549	Macf1			ENSMUSG00000024598	850.25	0.399692	0.0879391	3.43e-07	1.5e-05	Fbn2
ENSMUSG00000070923	2724.3	-0.199911	0.0729641	0.000479789	0.0143656	Klhl9												ENSMUSG00000026062	2161.68	0.207516	0.0822518	0.000503861	0.0212967	Slc9a2			ENSMUSG00000028681	311.849	0.399656	0.138531	0.000217207	0.00254261	Ptch2
ENSMUSG00000003031	1254.35	-0.199925	0.0927764	0.00233669	0.0434898	Cdkn1b												ENSMUSG00000110710	2655.44	0.206517	0.0648961	7.69492e-05	0.0057871	C78859			ENSMUSG00000113216	299.408	0.39877	0.103365	5.73e-06	0.000148024	Gm40841
ENSMUSG00000015829	8717.98	-0.20026	0.0707689	0.000316688	0.0104554	Tnr												ENSMUSG00000021831	1010.61	0.206153	0.091028	0.000966437	0.0326609	Ero1a			ENSMUSG00000109157	62.0684	0.397894	0.207974	0.00204173	0.014312	Gm44829
ENSMUSG00000035045	1054.89	-0.200434	0.0900976	0.00173491	0.0357069	Zc3h12b												ENSMUSG00000025558	14245.9	0.205109	0.0529891	5.56034e-06	0.000947824	Dock9			ENSMUSG00000097583	83.7614	0.397893	0.170647	0.00079286	0.00699009	6430590A07Rik
ENSMUSG00000052727	32091.4	-0.200447	0.0548554	2.05381e-05	0.00127551	Map1b												ENSMUSG00000097767	30776.5	0.20357	0.0399308	2.05024e-08	1.87078e-05	Miat			ENSMUSG00000070327	591.79	0.397796	0.0941931	1.53e-06	5.03e-05	Rnf213
ENSMUSG00000026103	13187.8	-0.200501	0.0524006	1.13518e-05	0.000774539	Gls												ENSMUSG00000022324	3030.48	0.203183	0.0887646	0.000945534	0.0322354	Matn2			ENSMUSG00000001946	452.808	0.397786	0.0836481	1.34e-07	6.87e-06	Esam
ENSMUSG00000024943	1218.4	-0.200532	0.0895915	0.00166997	0.0348805	Smc5												ENSMUSG00000014791	211.613	0.203162	0.115765	0.00285487	0.0643675	Elmo3			ENSMUSG00000080316	2163.89	0.396814	0.0692052	7.29e-10	8.21e-08	Spaca6
ENSMUSG00000091896	1017.32	-0.200638	0.0872286	0.00157506	0.0337374	Ube2d2a												ENSMUSG00000022325	273.872	0.203038	0.10181	0.00197475	0.0511893	Pop1			ENSMUSG00000015968	2367.64	0.396644	0.0421789	3.45e-22	7.14e-19	Cacna1d
ENSMUSG00000050310	2463.53	-0.200674	0.0731689	0.00047148	0.0142945	Rictor												ENSMUSG00000038368	2545.6	0.202296	0.0701265	0.000178259	0.0103953	Focad			ENSMUSG00000106904	53.3433	0.396611	0.237557	0.0028603	0.0185863	Gm43029
ENSMUSG00000039270	5297.01	-0.200775	0.0723137	0.000367386	0.0117126	Megf9												ENSMUSG00000008305	2152.42	0.201258	0.0925044	0.00132344	0.0397082	Tle1			ENSMUSG00000084911	301.24	0.396561	0.134328	0.000132533	0.00176536	Gm16185
ENSMUSG00000003847	4861.97	-0.200875	0.0596717	5.97299e-05	0.00298862	Nfat5												ENSMUSG00000108372	114.768	0.200692	0.172904	0.00600354	0.0998069	Gm45124			ENSMUSG00000079481	3105.85	0.395492	0.0612064	6.26e-12	1.13e-09	Nhsl2
ENSMUSG00000056579	2738.1	-0.200969	0.0653062	0.000167361	0.00640868	Tug1												ENSMUSG00000018143	404.96	0.2003	0.0954926	0.00156319	0.0444921	Mafk			ENSMUSG00000114172	74.9952	0.39503	0.215093	0.00243617	0.0163833	Gm36298
ENSMUSG00000026469	2899.29	-0.202361	0.0745384	0.000473607	0.0142945	Xpr1												ENSMUSG00000025324	492.926	0.19976	0.10812	0.00242412	0.0589389	Atp10a			ENSMUSG00000108297	37.0157	0.394386	0.31581	0.00572324	0.0309616	Gm44167
ENSMUSG00000030655	7166.59	-0.202588	0.070051	0.000287286	0.00979958	Smg1												ENSMUSG00000116641	273.769	0.199401	0.127757	0.00386899	0.0774397	Gm41505			ENSMUSG00000095041	4924.65	0.392279	0.206918	0.00163594	0.0121626
ENSMUSG00000021969	1767.31	-0.203239	0.0818192	0.000853089	0.0214803	Zdhhc20												ENSMUSG00000006958	5541.48	0.198967	0.082151	0.000698281	0.0263607	Chrd			ENSMUSG00000028784	136.469	0.39139	0.131719	0.000157518	0.00200617	Spocd1
ENSMUSG00000025757	6765.47	-0.203493	0.0554387	1.97505e-05	0.00123528	Hspa4l												ENSMUSG00000071317	193.22	0.198574	0.119446	0.00338042	0.071343	Bves			ENSMUSG00000033792	239.684	0.391191	0.107675	1.82e-05	0.000368564	Atp7a
ENSMUSG00000035284	5019.33	-0.204045	0.0794429	0.000613494	0.0170116	Vps13c												ENSMUSG00000024521	139.869	0.198059	0.287884	0.00737877	0.112657	Pmaip1			ENSMUSG00000114148	41.9164	0.390321	0.355417	0.00545322	0.0299466	Gm47701
ENSMUSG00000074733	1595.96	-0.204698	0.105211	0.00273096	0.0481899	Zfp950												ENSMUSG00000022696	3396.73	0.19693	0.0582186	4.31465e-05	0.0037933	Sidt1			ENSMUSG00000069833	905.692	0.389189	0.100942	7.74e-06	0.000186771	Ahnak
ENSMUSG00000014905	980.68	-0.204705	0.0928547	0.00180144	0.0365416	Dnajb9												ENSMUSG00000105677	88.8482	0.196472	0.266126	0.00731284	0.111981	Gm43328			ENSMUSG00000018604	67.4544	0.389137	0.193521	0.00187837	0.0134284	Tbx3
ENSMUSG00000020362	1641.19	-0.20486	0.0749765	0.000478147	0.0143546	Cnot6												ENSMUSG00000034109	1379.5	0.195532	0.0693814	0.000268479	0.0142625	Golim4			ENSMUSG00000053465	905.123	0.388719	0.0774654	2.91e-08	1.82e-06	Hs6st3
ENSMUSG00000059146	8572.97	-0.205038	0.0680533	0.000171914	0.00653853	Ntrk3												ENSMUSG00000102562	112.084	0.194985	0.250286	0.00775065	0.115417	Gm37694			ENSMUSG00000100281	146.2	0.388686	0.147983	0.000352935	0.00371963	4930422M22Rik
ENSMUSG00000024383	1333.75	-0.205607	0.078973	0.000673115	0.0182715	Map3k2												ENSMUSG00000023473	8670.09	0.194819	0.0845927	0.000832099	0.0296044	Celsr3			ENSMUSG00000104546	201.916	0.388141	0.128395	0.00013747	0.00181942	Gm43858
ENSMUSG00000046785	5522.48	-0.206046	0.0606811	6.08679e-05	0.00302835	Epm2aip1												ENSMUSG00000040850	2648.79	0.19465	0.0468412	2.06876e-06	0.000478965	Psme4			ENSMUSG00000104033	217.988	0.38788	0.140702	0.000243691	0.00277878	Gm37773
ENSMUSG00000104597	6306.13	-0.206673	0.0707931	0.000234661	0.00836016	B230334C09Rik												ENSMUSG00000040721	3737.39	0.194476	0.0839356	0.00086293	0.0301076	Zfhx2			ENSMUSG00000049076	5737.27	0.386853	0.0609894	1.43e-11	2.46e-09	Acap2
ENSMUSG00000031137	4767.04	-0.206957	0.0601759	4.69539e-05	0.00248912	Fgf13												ENSMUSG00000048154	7904.52	0.194203	0.100685	0.00187951	0.0495065	Kmt2d			ENSMUSG00000109708	69.7423	0.386839	0.193932	0.00186327	0.0133435	Gm45809
ENSMUSG00000064329	4401.74	-0.207607	0.0615953	5.77355e-05	0.00292786	Scn1a												ENSMUSG00000050052	441.085	0.19392	0.0811187	0.000848389	0.0299305	Tdrp			ENSMUSG00000063286	67.6236	0.386039	0.208637	0.00278511	0.0182409	Gvin-ps7
ENSMUSG00000013663	3959.61	-0.207645	0.0602934	4.75039e-05	0.00249906	Pten												ENSMUSG00000104597	8850.16	0.19257	0.0563423	3.83892e-05	0.00356583	B230334C09Rik			ENSMUSG00000048960	2943.26	0.385378	0.0641635	1.06e-10	1.49e-08	Prex2
ENSMUSG00000031242	1807.84	-0.207678	0.0742701	0.000363283	0.0116189	2610002M06Rik												ENSMUSG00000097585	159.151	0.192561	0.159676	0.00599854	0.0998069	E230029C05Rik			ENSMUSG00000021068	3184.53	0.384666	0.0483182	1.11e-16	7.33e-14	Nin
ENSMUSG00000030223	1508.19	-0.207882	0.0839851	0.000854785	0.0214803	Ptpro												ENSMUSG00000020527	558.267	0.192072	0.0815504	0.00089222	0.0308729	Myo19			ENSMUSG00000043301	1068.04	0.384454	0.0937677	2.58e-06	7.74e-05	Kcnj6
ENSMUSG00000028221	1397.9	-0.207904	0.0958029	0.00198154	0.0391339	Pip4p2												ENSMUSG00000033618	1485.82	0.192038	0.0594029	7.14411e-05	0.0054893	Map3k13			ENSMUSG00000065509	63.7554	0.384107	0.19376	0.00183573	0.0131976	Mir421
ENSMUSG00000022055	8625.13	-0.208085	0.0576224	2.36079e-05	0.00140623	Nefl												ENSMUSG00000037239	2683.99	0.190698	0.0588788	7.15716e-05	0.0054893	Spred3			ENSMUSG00000048154	7584.28	0.38395	0.0505228	1.8e-15	8.77e-13	Kmt2d
ENSMUSG00000005871	10620.6	-0.208395	0.0568254	1.91185e-05	0.00121602	Apc												ENSMUSG00000055862	1453.52	0.190369	0.0501751	9.2826e-06	0.00136827	Izumo4			ENSMUSG00000025316	1138.93	0.383901	0.0804186	1.22e-07	6.36e-06	Banp
ENSMUSG00000027365	1997.6	-0.208488	0.0708603	0.000249639	0.00872806	Trpm7												ENSMUSG00000032411	2268.67	0.189477	0.078966	0.000850173	0.0299305	Tfdp2			ENSMUSG00000107877	653.118	0.381469	0.100519	9.28e-06	0.000214891
ENSMUSG00000029211	2833.4	-0.208517	0.0938437	0.00151632	0.0328676	Gabra4												ENSMUSG00000042104	2137.4	0.187428	0.0688623	0.000356186	0.0171698	Uggt2			ENSMUSG00000010608	5426.01	0.381302	0.0337859	1.34e-30	7.42e-27	Rbm25
ENSMUSG00000028248	9912.09	-0.208768	0.0555682	1.32642e-05	0.0008836	Pnisr												ENSMUSG00000024397	463.21	0.187263	0.0681106	0.000345855	0.0167653	Aif1			ENSMUSG00000030766	1043.68	0.380836	0.0696274	2.78e-09	2.53e-07	Arhgap17
ENSMUSG00000022914	4133.74	-0.208918	0.0634125	7.41804e-05	0.00339481	Brwd1												ENSMUSG00000049281	11499	0.187201	0.118785	0.00424777	0.0814479	Scn3b			ENSMUSG00000102995	51.7438	0.379994	0.211165	0.00292885	0.0189165	A330074H02Rik
ENSMUSG00000018379	5735.45	-0.208993	0.0660928	0.000127157	0.00516642	Srsf1												ENSMUSG00000106944	781.522	0.186738	0.126093	0.00455297	0.0851937	Gm43843			ENSMUSG00000033671	2637.17	0.378251	0.0505505	5.96e-15	2.35e-12	Cep350
ENSMUSG00000033014	2211.39	-0.209539	0.0708128	0.000220485	0.00795585	Trim33												ENSMUSG00000024542	842.121	0.186735	0.0907036	0.0017369	0.0471852	Cep192			ENSMUSG00000044787	33.9887	0.377816	0.369745	0.00681771	0.035397	Spata32
ENSMUSG00000060988	859.511	-0.209844	0.0957585	0.00179998	0.0365416	Galnt13												ENSMUSG00000105632	328.524	0.186359	0.103071	0.00306884	0.0671424	Gm43272			ENSMUSG00000109150	96.9556	0.376766	0.172498	0.00111203	0.00911031	Gm45793
ENSMUSG00000086370	2328.57	-0.210201	0.0780444	0.000497926	0.0146771	Ftx												ENSMUSG00000085396	3695.57	0.186227	0.048514	7.85348e-06	0.00119434	Firre			ENSMUSG00000031295	1234.93	0.376263	0.0725394	1.41e-08	1.03e-06	Phka2
ENSMUSG00000027630	2734.68	-0.21087	0.0763136	0.000404749	0.0126926	Tbl1xr1												ENSMUSG00000019794	335.799	0.185686	0.0919751	0.00197969	0.0511893	Katna1			ENSMUSG00000028842	3007.42	0.376151	0.0579309	3.73e-12	7.01e-10	Ago3
ENSMUSG00000032525	5329.72	-0.211362	0.0640239	7.71586e-05	0.00346165	Nktr												ENSMUSG00000036086	493.461	0.184689	0.103107	0.00316274	0.0681497	Zranb3			ENSMUSG00000102729	202.819	0.375232	0.113554	6.02e-05	0.000941473	Gm32444
ENSMUSG00000036499	1954.87	-0.211416	0.069554	0.000183401	0.00692229	Eea1												ENSMUSG00000044022	154.688	0.184097	0.24081	0.00702724	0.109665	Pcdhb21			ENSMUSG00000079487	2370.57	0.374613	0.063846	2.94e-10	3.78e-08	Med12
ENSMUSG00000032932	1399.02	-0.211538	0.0796407	0.000587408	0.0166157	Hspa13												ENSMUSG00000016200	1429.78	0.184031	0.0683406	0.000408219	0.0183332	Syt14			ENSMUSG00000053714	154.807	0.374587	0.122081	0.000126268	0.00169281	4732471J01Rik
ENSMUSG00000031601	2429.82	-0.212103	0.0664032	0.000110679	0.00461492	Cnot7												ENSMUSG00000059187	2106.57	0.183813	0.0743398	0.000744251	0.0274067	Tafa1			ENSMUSG00000104597	7218.12	0.37421	0.0583862	9.51e-12	1.66e-09	B230334C09Rik
ENSMUSG00000024241	2164.28	-0.212742	0.0709898	0.000199667	0.00732273	Sos1												ENSMUSG00000036249	1036.09	0.182911	0.0653767	0.000317995	0.015912	Rbm43			ENSMUSG00000033705	1259.22	0.372754	0.0541613	4.59e-13	1.07e-10	Stard9
ENSMUSG00000027206	2594.18	-0.213446	0.070624	0.000183848	0.00692229	Cops2												ENSMUSG00000067860	90.3059	0.182775	0.424192	0.00784705	0.115817	Zic3			ENSMUSG00000034342	3895.66	0.372028	0.0489629	2.01e-15	9.51e-13	Cbl
ENSMUSG00000022105	1307.97	-0.213891	0.0899846	0.00105745	0.0249577	Rb1												ENSMUSG00000029086	740.817	0.182615	0.165728	0.00653648	0.105036	Prom1			ENSMUSG00000105710	76.8872	0.371662	0.184156	0.00176742	0.012846	Gm43859
ENSMUSG00000032407	2631.89	-0.214798	0.0663214	8.93906e-05	0.0038722	U2surp												ENSMUSG00000031642	3028.27	0.182275	0.0566869	7.55085e-05	0.0057136	Sh3rf1			ENSMUSG00000033871	395.359	0.371173	0.0717028	1.81e-08	1.26e-06	Ppargc1b
ENSMUSG00000046230	2527.1	-0.214929	0.073664	0.000234119	0.00836016	Vps13a												ENSMUSG00000047888	5797.76	0.180956	0.0579493	0.000103493	0.00739811	Tnrc6b			ENSMUSG00000079484	118.079	0.370347	0.144687	0.000565831	0.00537183	Phyhd1
ENSMUSG00000028842	2643.56	-0.215111	0.0699199	0.000149317	0.00581666	Ago3												ENSMUSG00000078866	138.672	0.180898	0.150924	0.0069484	0.108872	Zfp970			ENSMUSG00000032278	107.837	0.369564	0.260556	0.00474304	0.0270874	Paqr5
ENSMUSG00000022449	715.037	-0.215183	0.109945	0.00275537	0.0483931	Adamts20												ENSMUSG00000034171	6028.5	0.18062	0.054325	5.61736e-05	0.00463492	Faah			ENSMUSG00000107320	91.6176	0.369397	0.149964	0.000692904	0.00631741	Gm42549
ENSMUSG00000031517	38338.5	-0.21538	0.0652585	7.2349e-05	0.00333813	Gpm6a												ENSMUSG00000022454	24780	0.18059	0.0485349	1.26434e-05	0.00160757	Nell2			ENSMUSG00000057265	291.876	0.369009	0.0945968	5.51e-06	0.000143226	Bbof1
ENSMUSG00000033342	1814.44	-0.215502	0.088441	0.000862471	0.0215293	Plppr5												ENSMUSG00000056258	10358.5	0.180291	0.0832037	0.00148716	0.0430948	Kcnq3			ENSMUSG00000107810	412.791	0.368902	0.0841452	7.58e-07	2.88e-05	Gm18609
ENSMUSG00000030760	686.195	-0.21571	0.111267	0.00282227	0.0491234	Acer3												ENSMUSG00000034799	19508.7	0.180172	0.053131	4.22797e-05	0.00378238	Unc13a			ENSMUSG00000032740	2645.8	0.366687	0.046106	1.18e-16	7.54e-14	Ccdc88a
ENSMUSG00000002107	14418	-0.216262	0.0518262	2.29981e-06	0.000215761	Celf2												ENSMUSG00000014547	1246.82	0.17962	0.0586042	0.000133724	0.0087524	Wdfy2			ENSMUSG00000039218	39036.4	0.366356	0.0438057	3.36e-18	2.78e-15	Srrm2
ENSMUSG00000028403	1820.67	-0.216421	0.0751742	0.000266993	0.00924865	Zdhhc21												ENSMUSG00000007594	7068.63	0.179423	0.073686	0.000700016	0.0263607	Hapln4			ENSMUSG00000055024	3286.34	0.366322	0.042273	2.64e-19	2.68e-16	Ep300
ENSMUSG00000004110	17622.5	-0.216545	0.0572863	1.09052e-05	0.000767318	Cacna1e												ENSMUSG00000054509	253.321	0.179388	0.0935841	0.00265566	0.0621779	Parp4			ENSMUSG00000032289	909.783	0.366254	0.0931296	6.31e-06	0.000159652	Thsd4
ENSMUSG00000020290	2941.2	-0.218137	0.077014	0.000312755	0.0103931	Xpo1												ENSMUSG00000025993	353.737	0.178574	0.116448	0.00464111	0.0863224	Slc40a1			ENSMUSG00000045813	141.457	0.365936	0.146722	0.000651629	0.00601731	Gm9801
ENSMUSG00000052906	772.131	-0.21886	0.102844	0.00211434	0.0406549	Ubxn8												ENSMUSG00000063646	515.772	0.17842	0.0696118	0.00060955	0.0239983	Jakmip1			ENSMUSG00000032253	2106.98	0.36407	0.0761316	9.24e-08	5.07e-06	Phip
ENSMUSG00000063894	907.178	-0.219363	0.102051	0.00179101	0.0364616	Zkscan8												ENSMUSG00000026814	668.566	0.177584	0.163035	0.00632274	0.1027	Eng			ENSMUSG00000104362	418.562	0.36395	0.0851477	1.16e-06	4.06e-05	Gm37928
ENSMUSG00000030846	3728.56	-0.219557	0.0664783	6.52364e-05	0.00311048	Tial1												ENSMUSG00000015522	1558.61	0.177352	0.0433272	3.04661e-06	0.000605886	Arnt			ENSMUSG00000042599	2301.91	0.36359	0.0911424	4.14e-06	0.00011472	Kdm7a
ENSMUSG00000026775	2458.98	-0.220278	0.0714069	0.000142146	0.00558145	Yme1l1												ENSMUSG00000034910	3163.31	0.177153	0.0434004	3.27202e-06	0.000634294	Pygo1			ENSMUSG00000023951	3869.39	0.363465	0.0955796	8.73e-06	0.000204456	Vegfa
ENSMUSG00000048960	2588.21	-0.220479	0.100437	0.0014226	0.0312753	Prex2												ENSMUSG00000040054	3791.02	0.17657	0.0586442	0.00015094	0.00922325	Baz2a			ENSMUSG00000100303	221.821	0.363218	0.2041	0.00232885	0.0158417	2600014E21Rik
ENSMUSG00000090100	2951.38	-0.220896	0.0630892	3.86612e-05	0.00211285	Ttbk2												ENSMUSG00000041313	1523.06	0.176538	0.0933737	0.00244775	0.0592348	Slc7a1			ENSMUSG00000022141	2086.79	0.363211	0.0453699	8.66e-17	5.98e-14	Nipbl
ENSMUSG00000021549	1997.7	-0.222077	0.0864422	0.000598307	0.0167625	Rasa1												ENSMUSG00000035356	493.517	0.176347	0.0922696	0.00260019	0.061673	Nfkbiz			ENSMUSG00000012819	178.42	0.362903	0.225614	0.00351053	0.0216557	Cdh23
ENSMUSG00000010803	13723.8	-0.222143	0.0493509	5.41531e-07	6.55544e-05	Gabra1												ENSMUSG00000022443	4915.59	0.176155	0.0680382	0.000532447	0.0220837	Myh9			ENSMUSG00000021268	241337	0.361831	0.0678319	5.98e-09	4.95e-07	Meg3
ENSMUSG00000040896	3200.2	-0.222493	0.067265	7.94839e-05	0.00350914	Kcnd3												ENSMUSG00000022672	2258.03	0.175796	0.050477	3.18468e-05	0.00324816	Prkdc			ENSMUSG00000034037	243.699	0.360016	0.107951	5.72e-05	0.000907184	Fgd5
ENSMUSG00000026153	1127.93	-0.223111	0.0896619	0.000758612	0.0195882	Fam135a												ENSMUSG00000062198	486.805	0.175079	0.0682828	0.000622688	0.0242692	2700097O09Rik			ENSMUSG00000029823	6418.59	0.359764	0.0464522	6.37e-16	3.3e-13	Luc7l2
ENSMUSG00000035293	616.988	-0.223143	0.117236	0.00284789	0.0494014	G2e3												ENSMUSG00000024339	307.615	0.174439	0.103839	0.0038045	0.076743	Tap2			ENSMUSG00000038056	5063.66	0.359556	0.0391954	2.87e-21	4.31e-18	Kmt2c
ENSMUSG00000031626	3851.96	-0.223421	0.0633705	3.06036e-05	0.00173133	Sorbs2												ENSMUSG00000085058	152.943	0.174268	0.197991	0.00780647	0.115548	8030453O22Rik			ENSMUSG00000118340	33.9731	0.358406	0.344522	0.00685943	0.0355578	Gm50301
ENSMUSG00000057715	1850.41	-0.224277	0.0812203	0.000415523	0.0129487	A830018L16Rik												ENSMUSG00000048285	798.331	0.174183	0.0599682	0.000243874	0.0132066	Frmd6			ENSMUSG00000002265	16661.7	0.357493	0.0424193	2.49e-18	2.17e-15	Peg3
ENSMUSG00000037720	3071.54	-0.224372	0.0733868	0.000152361	0.00591477	Tmem33												ENSMUSG00000031441	3153.89	0.173662	0.0490245	2.67939e-05	0.00288629	Atp11a			ENSMUSG00000087011	29.9381	0.35708	0.402336	0.00737927	0.0375934	Gm12930
ENSMUSG00000040022	2431.36	-0.224422	0.0697931	8.6128e-05	0.00377288	Rab11fip2												ENSMUSG00000092341	33484.6	0.173642	0.13118	0.00559975	0.0961696	Malat1			ENSMUSG00000048279	3756.31	0.356542	0.0518577	3.72e-13	8.93e-11	Sacs
ENSMUSG00000024112	6397.62	-0.224499	0.0806403	0.00033669	0.0108921	Cacna1h												ENSMUSG00000000223	4227.09	0.173214	0.0492463	3.21185e-05	0.00324816	Drp2			ENSMUSG00000047216	251.53	0.356448	0.145401	0.000667278	0.00612084	Cdh19
ENSMUSG00000020463	1847.42	-0.224629	0.0734089	0.000154552	0.00597918	Ppp4r3b												ENSMUSG00000046442	19273	0.17311	0.0627229	0.000362121	0.0171781	Ppm1e			ENSMUSG00000029086	644.607	0.35602	0.0969557	1.45e-05	0.000310121	Prom1
ENSMUSG00000022811	2776.58	-0.224707	0.0677526	6.23839e-05	0.00306689	Zfp148												ENSMUSG00000074736	861.455	0.172541	0.0502044	4.32743e-05	0.0037933	Syndig1			ENSMUSG00000041378	956.302	0.355065	0.108705	6.27e-05	0.000970823	Cldn5
ENSMUSG00000024109	11385.8	-0.224749	0.0508959	8.09734e-07	8.93724e-05	Nrxn1												ENSMUSG00000025658	13156.9	0.172336	0.0681877	0.000676277	0.025775	Cnksr2			ENSMUSG00000003847	5517.72	0.354892	0.0383827	1.62e-21	2.69e-18	Nfat5
ENSMUSG00000057614	5943.69	-0.224765	0.0628689	3.22322e-05	0.00181435	Gnai1												ENSMUSG00000030283	3041.88	0.172081	0.0634098	0.000408927	0.0183332	St8sia1			ENSMUSG00000048794	629.811	0.354623	0.0937977	9.72e-06	0.000223121	Cfap100
ENSMUSG00000026349	3517.57	-0.224917	0.0643563	3.49744e-05	0.00193011	Ccnt2												ENSMUSG00000021133	3582.77	0.172065	0.0724708	0.000930287	0.0318618	Susd6			ENSMUSG00000097392	2344.95	0.354191	0.0470192	2.67e-15	1.2e-12	Thoc2l
ENSMUSG00000026014	2212.1	-0.225174	0.0673231	6.48638e-05	0.00311048	Raph1												ENSMUSG00000031503	4535.41	0.171761	0.106689	0.00365714	0.0749399	Col4a2			ENSMUSG00000039801	3128.44	0.353327	0.0485472	1.7e-14	6.39e-12	Cplane1
ENSMUSG00000071180	1393.77	-0.225368	0.0803722	0.000360636	0.0115671	Smim15												ENSMUSG00000050545	296.42	0.17142	0.117281	0.00553156	0.0954279	Fam228b			ENSMUSG00000037234	3141.54	0.352709	0.053528	2.83e-12	5.39e-10	Hook3
ENSMUSG00000046607	2085.71	-0.225384	0.0751424	0.000193279	0.007229	Hrk												ENSMUSG00000047988	125.14	0.171005	0.151174	0.00775007	0.115417	4933428G20Rik			ENSMUSG00000031328	5321.27	0.351852	0.0830696	1.74e-06	5.57e-05	Flna
ENSMUSG00000026484	1178	-0.225608	0.0881973	0.000677801	0.0182715	Rnf2												ENSMUSG00000071265	509.824	0.170924	0.0972065	0.00369978	0.0753162	1700086L19Rik			ENSMUSG00000004098	115.364	0.351308	0.147344	0.000890455	0.00768278	Col5a3
ENSMUSG00000047694	1501.22	-0.225776	0.0845394	0.000460158	0.0140392	Yipf6												ENSMUSG00000033955	5233.88	0.170849	0.0635994	0.000407796	0.0183332	Tnks1bp1			ENSMUSG00000036915	253.967	0.350357	0.101457	3.49e-05	0.000619372	Kirrel2
ENSMUSG00000062627	1326.77	-0.226103	0.0836493	0.000414623	0.0129487	Mysm1												ENSMUSG00000038473	3933.28	0.170757	0.0730901	0.000996289	0.0334148	Nos1ap			ENSMUSG00000038658	2228.86	0.349264	0.0535328	4.97e-12	9.25e-10	Ric1
ENSMUSG00000034488	2757.76	-0.226617	0.0920309	0.000896612	0.0220394	Edil3												ENSMUSG00000028820	7109.65	0.170704	0.052341	7.42106e-05	0.00564291	Sfpq			ENSMUSG00000002028	10340.3	0.349236	0.0480689	2.76e-14	9.93e-12	Kmt2a
ENSMUSG00000018846	2311.32	-0.227106	0.0701809	8.77052e-05	0.00382707	Pank3												ENSMUSG00000030536	1270.38	0.170071	0.059042	0.000245198	0.0132066	Iqgap1			ENSMUSG00000095332	258.597	0.348466	0.119002	0.000189897	0.00228663	Gm9821
ENSMUSG00000040855	9983.6	-0.227531	0.0593716	8.8098e-06	0.000644031	Reps2												ENSMUSG00000035967	3138.11	0.169562	0.0686446	0.000827223	0.0295378	Ints6l			ENSMUSG00000029206	467.632	0.348194	0.104673	4.38e-05	0.000735176	Nsun7
ENSMUSG00000040037	3834.37	-0.227588	0.0796292	0.000314246	0.0104053	Negr1												ENSMUSG00000034751	3033.35	0.168795	0.0551924	0.000142482	0.00908744	Mast4			ENSMUSG00000040987	147.019	0.347925	0.154602	0.0013473	0.0105315	Mill2
ENSMUSG00000109394	947.541	-0.227697	0.0970831	0.00110503	0.0258101	A230057D06Rik												ENSMUSG00000042659	473.971	0.168463	0.118996	0.00576418	0.0976135	Arrdc4			ENSMUSG00000078651	193.273	0.347677	0.132612	0.000534405	0.00511453	Aoc2
ENSMUSG00000071862	2109.47	-0.227742	0.0707644	9.45445e-05	0.00406253	Lrrtm2												ENSMUSG00000097583	107.453	0.16846	0.281791	0.00802687	0.117465	6430590A07Rik			ENSMUSG00000031502	2865.31	0.347418	0.0731248	1.66e-07	8.19e-06	Col4a1
ENSMUSG00000027550	741.391	-0.228283	0.125038	0.00280115	0.0489647	Lrrcc1												ENSMUSG00000027709	1494.92	0.168217	0.0606067	0.00033473	0.0164668	Mccc1			ENSMUSG00000047959	191.377	0.346761	0.137197	0.000675252	0.00619056	Kcna3
ENSMUSG00000054679	688.474	-0.228325	0.106171	0.00176683	0.0360998	Srsf12												ENSMUSG00000048706	803.331	0.167923	0.125989	0.00629599	0.10248	Lurap1l			ENSMUSG00000023868	2859.97	0.346567	0.0683081	2.72e-08	1.75e-06	Pde10a
ENSMUSG00000036403	728.26	-0.228699	0.119392	0.00263033	0.0472285	Cep135												ENSMUSG00000048939	538.733	0.16789	0.0964728	0.00356942	0.0736288	Atp13a5			ENSMUSG00000059742	3878.61	0.346406	0.0769861	4.13e-07	1.76e-05	Kcnh7
ENSMUSG00000020436	5269.01	-0.228739	0.0700496	6.79177e-05	0.00319603	Gabrg2												ENSMUSG00000028532	1665.89	0.167833	0.0980643	0.00341498	0.0717099	Cachd1			ENSMUSG00000010492	63.4278	0.345995	0.240846	0.00565204	0.0307528	Uckl1os
ENSMUSG00000036466	1008.99	-0.228788	0.115766	0.00287018	0.0495591	Megf11												ENSMUSG00000009292	1961.91	0.166947	0.0594253	0.000293972	0.0150997	Trpm2			ENSMUSG00000024112	7097.93	0.344782	0.0597185	6.17e-10	7.24e-08	Cacna1h
ENSMUSG00000118202	1215.96	-0.229016	0.0987429	0.0010511	0.0248999	C030017B01Rik												ENSMUSG00000040712	14986.1	0.166856	0.0790905	0.00176903	0.047641	Camta2			ENSMUSG00000084950	288.359	0.344563	0.0994113	2.98e-05	0.000544178	Gm5577
ENSMUSG00000046096	2055.67	-0.23055	0.0698521	7.20301e-05	0.00333813	Mosmo												ENSMUSG00000040840	213.811	0.166655	0.111673	0.00535245	0.0935382	4930579G18Rik			ENSMUSG00000068270	264.898	0.344274	0.0993478	3.44e-05	0.000612663	Shroom4
ENSMUSG00000029571	5387.78	-0.230844	0.0657183	2.89826e-05	0.0016906	Tmem106b												ENSMUSG00000024843	3400.34	0.166396	0.0665115	0.000711893	0.0265454	Chka			ENSMUSG00000033633	74.9418	0.344177	0.24536	0.00514421	0.0287261	Clec18a
ENSMUSG00000025626	921.463	-0.231381	0.0928498	0.000799925	0.0203286	Phf6												ENSMUSG00000017493	2899.94	0.166329	0.0958042	0.00382843	0.0770119	Igfbp4			ENSMUSG00000015451	406.176	0.344072	0.0892936	8.33e-06	0.000198512	C4a
ENSMUSG00000042742	894.111	-0.231544	0.0942944	0.000929116	0.0226898	Bmt2												ENSMUSG00000040620	3303.72	0.16629	0.110411	0.00526777	0.0932496	Dhx33			ENSMUSG00000056724	657.678	0.344033	0.0731376	2.15e-07	1e-05	Nbeal2
ENSMUSG00000036093	1454.08	-0.231798	0.0865599	0.000472438	0.0142945	Arl5a												ENSMUSG00000034275	5118.53	0.166244	0.0782583	0.0018627	0.0493075	Igsf9b			ENSMUSG00000022801	669.055	0.343937	0.0607656	1.24e-09	1.28e-07	Lrch3
ENSMUSG00000029212	6905.28	-0.232232	0.066754	2.98449e-05	0.00169846	Gabrb1												ENSMUSG00000024201	3235.75	0.165992	0.0803562	0.00203573	0.0520234	Kdm4b			ENSMUSG00000110523	1394.91	0.343606	0.0896307	7.51e-06	0.000182603	C230057M02Rik
ENSMUSG00000054640	15033.9	-0.232929	0.0627049	1.28303e-05	0.000859783	Slc8a1												ENSMUSG00000101599	274.894	0.165861	0.105406	0.00477848	0.0880331	Gm20342			ENSMUSG00000101609	897.327	0.340521	0.0616742	2.21e-09	2.14e-07	Kcnq1ot1
ENSMUSG00000026761	1472.56	-0.232995	0.0821803	0.000286913	0.00979958	Orc4												ENSMUSG00000104546	233.677	0.165373	0.147627	0.00752341	0.113607	Gm43858			ENSMUSG00000111067	35.5284	0.339991	0.316263	0.00720223	0.0369073	Gm48714
ENSMUSG00000036282	1168.93	-0.233749	0.0840199	0.000350467	0.0113053	Naa30												ENSMUSG00000020182	105.461	0.165216	0.291785	0.00914089	0.123857	Ddc			ENSMUSG00000027474	137.081	0.339834	0.15753	0.00158994	0.0118954	Ccm2l
ENSMUSG00000019828	1697.47	-0.234461	0.0885158	0.000422924	0.0131165	Grm1												ENSMUSG00000021676	5590.56	0.164989	0.146317	0.00751738	0.113607	Iqgap2			ENSMUSG00000071550	315.144	0.339482	0.0962688	2.9e-05	0.000532134	Cfap44
ENSMUSG00000038702	517.528	-0.236124	0.118801	0.0024874	0.0454597	Dsel												ENSMUSG00000056763	1465.88	0.164875	0.0503315	7.7226e-05	0.0057871	Cspp1			ENSMUSG00000104245	135.997	0.339403	0.151749	0.00128984	0.0102133	Gm38155
ENSMUSG00000027589	2541.36	-0.236899	0.0713127	6.52763e-05	0.00311048	Pcmtd2												ENSMUSG00000097090	191.032	0.164811	0.123578	0.00670041	0.106711	Gm26724			ENSMUSG00000021733	1798.92	0.339402	0.0614418	2.45e-09	2.34e-07	Slc4a7
ENSMUSG00000023845	4546.13	-0.237086	0.0621642	9.06064e-06	0.000653876	Lnpep												ENSMUSG00000021240	778.995	0.164676	0.0898462	0.00301545	0.0665773	Abcd4			ENSMUSG00000000731	42.0648	0.338791	0.318196	0.00673575	0.0350704	Aire
ENSMUSG00000063108	908.967	-0.237424	0.100139	0.000913318	0.0223525	Zfp26												ENSMUSG00000017561	482.117	0.164115	0.0793905	0.00218063	0.0545579	Crlf3			ENSMUSG00000060862	691.223	0.338603	0.0941904	1.96e-05	0.000387808	Zbtb40
ENSMUSG00000027109	1514.95	-0.237614	0.0794197	0.000184674	0.00693018	Sp3												ENSMUSG00000041538	150.719	0.163937	0.153412	0.00847611	0.120079	H2-Ob			ENSMUSG00000026017	720.852	0.337355	0.0590349	7.8e-10	8.67e-08	Carf
ENSMUSG00000025894	772.403	-0.238082	0.0983883	0.0008924	0.0219839	Aasdhppt												ENSMUSG00000029439	4397.04	0.163867	0.061643	0.000477663	0.0204367	Sfswap			ENSMUSG00000086502	131.428	0.33733	0.140607	0.000885681	0.00766156	B130055M24Rik
ENSMUSG00000026977	1996.99	-0.238718	0.0730898	7.40663e-05	0.00339481	Marchf7												ENSMUSG00000034243	6444.61	0.163542	0.0574733	0.000276834	0.0145076	Golgb1			ENSMUSG00000023473	8240.44	0.337103	0.0535187	2.01e-11	3.34e-09	Celsr3
ENSMUSG00000019775	2401.54	-0.239003	0.0761825	0.000113807	0.00469319	Rgs17												ENSMUSG00000086924	219.404	0.163527	0.112021	0.00571059	0.0971537	Gm11766			ENSMUSG00000109394	1053.87	0.33699	0.0659174	2.16e-08	1.43e-06	A230057D06Rik
ENSMUSG00000021613	1007.34	-0.23901	0.124026	0.00227383	0.0428072	Hapln1												ENSMUSG00000032119	1342.79	0.163183	0.0576709	0.000304696	0.0153782	Hinfp			ENSMUSG00000018334	5991.08	0.336342	0.0718518	1.99e-07	9.51e-06	Ksr1
ENSMUSG00000004771	2687.92	-0.239027	0.0642304	1.47197e-05	0.000969092	Rab11a												ENSMUSG00000026110	1985.62	0.162895	0.0590855	0.00038216	0.0173949	Mgat4a			ENSMUSG00000112922	80.8493	0.334771	0.211486	0.00388036	0.0233966	Gm47572
ENSMUSG00000021816	9561.18	-0.239073	0.0547162	8.27278e-07	9.04223e-05	Ppp3cb												ENSMUSG00000029722	2071.08	0.162001	0.0680241	0.00106174	0.034559	Agfg2			ENSMUSG00000021244	5309.78	0.334517	0.0410871	3.25e-17	2.34e-14	Ylpm1
ENSMUSG00000051166	4130.65	-0.239105	0.0632305	1.03738e-05	0.000739165	Eml5												ENSMUSG00000022836	532.806	0.161951	0.14671	0.00725062	0.111468	Mylk			ENSMUSG00000028649	19074.9	0.33448	0.0364674	3.19e-21	4.4e-18	Macf1
ENSMUSG00000026904	8372.44	-0.239501	0.0573353	2.57553e-06	0.000233057	Slc4a10												ENSMUSG00000032198	1067.08	0.161883	0.100322	0.00419525	0.0809412	Dock6			ENSMUSG00000070427	235.921	0.334211	0.110833	0.000160569	0.00203408	Il18bp
ENSMUSG00000066324	3689.58	-0.239627	0.0607733	5.66334e-06	0.000452184	Bpnt2												ENSMUSG00000041936	13419.4	0.161386	0.0472151	4.36372e-05	0.00380281	Agrn			ENSMUSG00000049658	1629.63	0.333711	0.0482642	3.93e-13	9.31e-11	Bdp1
ENSMUSG00000031715	770.303	-0.240158	0.100662	0.00100951	0.0240735	Smarca5												ENSMUSG00000047495	2303.07	0.160183	0.066409	0.000937675	0.0320379	Dlgap2			ENSMUSG00000028776	120.099	0.330635	0.205528	0.00376541	0.0228282	Tinagl1
ENSMUSG00000022292	933.445	-0.240238	0.0975891	0.000796333	0.0203286	Rrm2b												ENSMUSG00000028164	451.657	0.160151	0.112967	0.0058971	0.0987861	Manba			ENSMUSG00000110824	42.6574	0.329946	0.29508	0.00712556	0.0366318	Gm48677
ENSMUSG00000045414	1538.64	-0.240343	0.0910275	0.000435168	0.0133856	Dipk2a												ENSMUSG00000044042	1537.36	0.159392	0.0614349	0.000633919	0.0245221	Fmn1			ENSMUSG00000089997	762.696	0.329772	0.0838631	5.32e-06	0.000139407	1810020O05Rik
ENSMUSG00000039257	1649.53	-0.24087	0.0801488	0.000171567	0.00653853	Vstm2b												ENSMUSG00000004110	24127.7	0.159099	0.0680205	0.00108157	0.0348663	Cacna1e			ENSMUSG00000034206	259.577	0.329644	0.088719	1.4e-05	0.000301812	Polq
ENSMUSG00000062078	8189.1	-0.241785	0.0745057	7.71785e-05	0.00346165	Qk												ENSMUSG00000021448	1398.99	0.158852	0.0814194	0.0025481	0.0609972	Shc3			ENSMUSG00000052861	1129.14	0.328999	0.104615	8.34e-05	0.00121067	Dnah6
ENSMUSG00000041058	1169.13	-0.242147	0.0943229	0.000533402	0.0154371	Wwp1												ENSMUSG00000003847	6885.54	0.158776	0.0562855	0.0003226	0.0159877	Nfat5			ENSMUSG00000053205	242.324	0.328913	0.109106	0.000147502	0.00191997	Styx
ENSMUSG00000042133	2112.31	-0.242612	0.0707056	4.60506e-05	0.00245705	Ppig												ENSMUSG00000031134	3027.91	0.158614	0.0590269	0.000526069	0.0218777	Rbmx			ENSMUSG00000024483	2090.31	0.328712	0.0460814	6.89e-14	2.04e-11	Ankhd1
ENSMUSG00000035168	3872.25	-0.243131	0.078917	0.000105668	0.00448908	Tanc1												ENSMUSG00000030096	6400.24	0.157736	0.064301	0.000893626	0.0308729	Slc6a6			ENSMUSG00000106032	33.9866	0.328552	0.339843	0.00816754	0.0405609	Gm42463
ENSMUSG00000024298	4001.16	-0.243304	0.059883	3.31782e-06	0.00028297	Zfp871												ENSMUSG00000036281	2403.49	0.157577	0.0633864	0.000816603	0.0292544	Snapc4			ENSMUSG00000019892	86.0971	0.328377	0.174349	0.00283457	0.0184699	Lrriq1
ENSMUSG00000038323	789.882	-0.243942	0.103397	0.0010916	0.0256026	1700066M21Rik												ENSMUSG00000073411	2215.87	0.156076	0.158793	0.00779619	0.115548	H2-D1			ENSMUSG00000085072	63.5572	0.327906	0.199109	0.00401377	0.0239481	Ict1os
ENSMUSG00000021209	2513.37	-0.244897	0.0740138	5.84776e-05	0.00294371	Ppp4r4												ENSMUSG00000055024	3719.14	0.154929	0.0556078	0.00037115	0.0173412	Ep300			ENSMUSG00000035649	2618.58	0.326948	0.0477457	5.45e-13	1.22e-10	Zcchc7
ENSMUSG00000033184	2937.79	-0.245198	0.0735982	5.85709e-05	0.00294371	Tmed7												ENSMUSG00000004677	3399.98	0.154757	0.0785583	0.00262599	0.0620005	Myo9b			ENSMUSG00000066406	3764.64	0.326601	0.0691363	1.5e-07	7.49e-06	Akap13
ENSMUSG00000018068	921.298	-0.245258	0.105858	0.000945094	0.0228747	Ints2												ENSMUSG00000015501	14230.8	0.154423	0.0524454	0.000239094	0.0131054	Hivep2			ENSMUSG00000023032	5937.23	0.326596	0.0479664	6.9e-13	1.49e-10	Slc4a8
ENSMUSG00000019920	909.473	-0.245938	0.0902796	0.000399154	0.0125522	Lims1												ENSMUSG00000022519	423.018	0.154257	0.108373	0.00681346	0.108068	Srl			ENSMUSG00000027981	1139.69	0.326409	0.0761234	1.07e-06	3.83e-05	Rnpc3
ENSMUSG00000028252	909.723	-0.246149	0.100284	0.000755703	0.0195579	Ccnc												ENSMUSG00000031537	2230.2	0.154167	0.0568497	0.000459654	0.019943	Ikbkb			ENSMUSG00000026834	429.112	0.326386	0.141946	0.00121086	0.00971213	Acvr1c
ENSMUSG00000031285	1070.51	-0.24619	0.0884584	0.000307239	0.010356	Dcx												ENSMUSG00000061751	27498.3	0.15411	0.0563596	0.000458397	0.019943	Kalrn			ENSMUSG00000066595	589.116	0.3263	0.0824179	5.66e-06	0.000146667	Flvcr1
ENSMUSG00000028986	2050.32	-0.246281	0.0761385	7.7839e-05	0.00346544	Klhl7												ENSMUSG00000019960	2441.37	0.154049	0.17801	0.0093696	0.125837	Dusp6			ENSMUSG00000038146	612.978	0.325989	0.0636366	2.2e-08	1.45e-06	Notch3
ENSMUSG00000028557	6208.56	-0.246373	0.0638134	8.68078e-06	0.000638747	Rnf11												ENSMUSG00000019996	2954.32	0.153715	0.044398	4.57223e-05	0.00389695	Map7			ENSMUSG00000003452	1449.04	0.325857	0.0788562	2.31e-06	7.04e-05	Bicd1
ENSMUSG00000021313	10073.5	-0.246768	0.076037	6.13309e-05	0.00302835	Ryr2												ENSMUSG00000039145	6622.5	0.15344	0.0692199	0.00158171	0.0448547	Camk1d			ENSMUSG00000104154	63.0386	0.3243	0.244037	0.00597288	0.0319216	Gm38104
ENSMUSG00000031644	1980.65	-0.246967	0.0712144	3.3138e-05	0.00184687	Nek1												ENSMUSG00000042625	4218.48	0.153162	0.0664524	0.0013382	0.0399966	Safb2			ENSMUSG00000034156	15654.2	0.324225	0.045468	9.04e-14	2.58e-11	Tspoap1
ENSMUSG00000046404	539.629	-0.248409	0.124626	0.00240191	0.044356	Yod1												ENSMUSG00000026640	6561.13	0.153122	0.0440785	4.21368e-05	0.00378238	Plxna2			ENSMUSG00000071001	26.4683	0.324057	0.60331	0.00833502	0.0411457	Hrct1
ENSMUSG00000113852	656.084	-0.248432	0.117392	0.00153474	0.0330998	Gm48062												ENSMUSG00000035248	2303.56	0.153022	0.0502284	0.000175642	0.0103203	Tut7			ENSMUSG00000114854	71.3301	0.323875	0.190039	0.00366138	0.0223366	Gm34354
ENSMUSG00000052155	1947.4	-0.24948	0.0810694	0.000137195	0.00545773	Acvr2a												ENSMUSG00000020524	37971.9	0.151992	0.0430205	3.44442e-05	0.00333937	Gria1			ENSMUSG00000073514	4340.27	0.323552	0.0750583	1.02e-06	3.67e-05	Dok6
ENSMUSG00000040648	1035.27	-0.249765	0.0897967	0.000319205	0.0104946	Ppip5k2												ENSMUSG00000006241	605.941	0.151605	0.0935547	0.00484732	0.0887741	Ccdc159			ENSMUSG00000047021	412.881	0.323363	0.111945	0.000241054	0.0027532	Cfap65
ENSMUSG00000027981	1029.22	-0.250379	0.0984828	0.000570142	0.0163007	Rnpc3												ENSMUSG00000004113	7323.99	0.151192	0.0791639	0.00278782	0.0635951	Cacna1b			ENSMUSG00000086228	194.674	0.323332	0.145718	0.00126681	0.0100791	Ubap1l
ENSMUSG00000062014	5107.28	-0.250463	0.0698345	2.23054e-05	0.00135008	Gmfb												ENSMUSG00000045994	12066.1	0.151119	0.0554908	0.000484436	0.0205535	B3gat1			ENSMUSG00000035967	2514.08	0.322974	0.0443801	3.07e-14	1.06e-11	Ints6l
ENSMUSG00000049252	1563.74	-0.250518	0.104814	0.000706117	0.0187931	Lrp1b												ENSMUSG00000038664	12140.8	0.150944	0.0664394	0.00134739	0.0400544	Herc1			ENSMUSG00000015522	1375.64	0.321573	0.051957	4.21e-11	6.33e-09	Arnt
ENSMUSG00000019852	5763.21	-0.25055	0.0535887	2.12527e-07	3.06747e-05	Arfgef3												ENSMUSG00000085830	626.501	0.15083	0.100859	0.00586917	0.0986377	Grin1os			ENSMUSG00000035356	459.818	0.321152	0.0930913	3.21e-05	0.000577332	Nfkbiz
ENSMUSG00000025582	12484	-0.250558	0.0664058	9.53347e-06	0.000683616	Nptx1												ENSMUSG00000023186	714.197	0.150715	0.059177	0.000797943	0.0288524	Vwa5a			ENSMUSG00000037857	1285.18	0.319953	0.0705486	4.51e-07	1.9e-05	Nufip2
ENSMUSG00000042599	2038.8	-0.25072	0.0829861	0.000141427	0.00558145	Kdm7a												ENSMUSG00000020032	2970.44	0.150691	0.0639827	0.00122114	0.0375839	Nuak1			ENSMUSG00000110710	2337.67	0.319646	0.0611487	1.37e-08	1.02e-06	C78859
ENSMUSG00000056260	465.929	-0.250969	0.132597	0.00257477	0.0464632	Lrif1												ENSMUSG00000020220	6672.97	0.150499	0.0682355	0.00160273	0.0452838	Vps13d			ENSMUSG00000030660	938.506	0.318658	0.0656648	9.2e-08	5.06e-06	Pik3c2a
ENSMUSG00000039405	157.722	-0.25143	0.417249	0.00898953	0	Prss23												ENSMUSG00000050002	542.772	0.150282	0.0768542	0.00305642	0.0670596	Idnk			ENSMUSG00000074340	243.557	0.318322	0.117815	0.000443043	0.00442963	Ovgp1
ENSMUSG00000027162	2474.42	-0.251747	0.0824774	0.000128036	0.00516642	Lin7c												ENSMUSG00000022449	929.739	0.150199	0.0679018	0.00177734	0.0476411	Adamts20			ENSMUSG00000022449	805.378	0.318289	0.0765657	2.31e-06	7.04e-05	Adamts20
ENSMUSG00000025128	1962.82	-0.253214	0.0985134	0.000611302	0.0169927	Bhlhe22												ENSMUSG00000020024	1606.1	0.150112	0.0543413	0.000466616	0.020106	Cep83			ENSMUSG00000113852	712.088	0.318234	0.0668674	1.26e-07	6.52e-06	Gm48062
ENSMUSG00000037533	2010.93	-0.253917	0.0696278	1.90888e-05	0.00121602	Rapgef6												ENSMUSG00000032525	7343.9	0.149513	0.0594659	0.000811774	0.0291487	Nktr			ENSMUSG00000043557	2972.06	0.317404	0.0890075	2.02e-05	0.000398126	Mdga1
ENSMUSG00000044308	6411.02	-0.254667	0.0621628	2.60838e-06	0.000233057	Ubr3												ENSMUSG00000056228	578.464	0.149347	0.078006	0.00321647	0.0688611	Cars2			ENSMUSG00000050783	94.1312	0.31642	0.212624	0.00509899	0.0285422	Htr1f
ENSMUSG00000052613	861.984	-0.254845	0.106036	0.000904529	0.0221856	Pcdh15												ENSMUSG00000092981	407.759	0.149095	0.0876906	0.00459264	0.0856262	Mir5125			ENSMUSG00000102854	142.642	0.31595	0.181021	0.00328053	0.0206681	C130023A14Rik
ENSMUSG00000038535	1024.3	-0.256788	0.108299	0.000799666	0.0203286	Zfp280d												ENSMUSG00000026790	4533.01	0.148338	0.0472027	0.000129805	0.00855875	Odf2			ENSMUSG00000061601	11254.5	0.315752	0.0416301	2.3e-15	1.06e-12	Pclo
ENSMUSG00000027782	2961.66	-0.256971	0.0673448	8.94471e-06	0.000649674	Kpna4												ENSMUSG00000115220	209.796	0.14823	0.120477	0.00849865	0.120079	Gm49768			ENSMUSG00000023235	388.304	0.31505	0.0848702	1.46e-05	0.000310463	Ccl25
ENSMUSG00000072704	4010.7	-0.257482	0.0655665	6.24069e-06	0.000489823	Smim10l1												ENSMUSG00000026565	1091.76	0.148224	0.0714314	0.00230721	0.0568088	Pou2f1			ENSMUSG00000030921	84.9018	0.314275	0.173305	0.00344543	0.0213575	Trim30a
ENSMUSG00000025531	1626.2	-0.257605	0.0790484	6.54809e-05	0.00311048	Chm												ENSMUSG00000032649	467.614	0.147812	0.138284	0.00968692	0.127993	Colgalt2			ENSMUSG00000056763	1200.37	0.314177	0.063808	6.04e-08	3.49e-06	Cspp1
ENSMUSG00000020300	3356.04	-0.258013	0.0619133	2.03289e-06	0.000193952	Cpeb4												ENSMUSG00000057897	41390.9	0.147418	0.0708288	0.00239629	0.0585898	Camk2b			ENSMUSG00000031229	7230.03	0.31351	0.0334213	5.23e-22	9.63e-19	Atrx
ENSMUSG00000037395	775.155	-0.258379	0.102452	0.000598555	0.0167625	Rcor3												ENSMUSG00000042138	597.457	0.147093	0.0738453	0.00289129	0.0649054	Msantd2			ENSMUSG00000028226	833.662	0.313485	0.0600562	1.4e-08	1.03e-06	Mmp16
ENSMUSG00000015222	51440.5	-0.258541	0.0463488	1.79467e-09	8.08178e-07	Map2												ENSMUSG00000043833	255.996	0.146938	0.168652	0.0096675	0.127993	2900005J15Rik			ENSMUSG00000061436	2366.35	0.313025	0.0687649	4.76e-07	1.99e-05	Hipk2
ENSMUSG00000032878	2478.64	-0.25879	0.0731363	2.66074e-05	0.00157656	Ccdc85a												ENSMUSG00000039747	2162.25	0.146315	0.135632	0.00952514	0.127397	Orai2			ENSMUSG00000024451	389.911	0.312798	0.0888273	3.47e-05	0.000616852	Arap3
ENSMUSG00000029208	1715.13	-0.259309	0.0850479	0.000128527	0.00516771	Guf1												ENSMUSG00000071054	5037.53	0.146302	0.0381213	1.09191e-05	0.00148868	Safb			ENSMUSG00000021311	1057.81	0.312634	0.0593758	1.08e-08	8.51e-07	Mtr
ENSMUSG00000034912	1233.02	-0.259601	0.0817527	9.32795e-05	0.00402353	Mdga2												ENSMUSG00000035245	977.275	0.145811	0.0817527	0.00422404	0.0812348	Eogt			ENSMUSG00000026565	897.62	0.312538	0.0603107	1.66e-08	1.19e-06	Pou2f1
ENSMUSG00000034297	2507.27	-0.259731	0.0680752	8.626e-06	0.000638747	Med13												ENSMUSG00000029635	848.221	0.14572	0.0611133	0.00124241	0.0381299	Cdk8			ENSMUSG00000113309	307.668	0.312024	0.117337	0.000489997	0.00478437	Gm48408
ENSMUSG00000025323	756.829	-0.259798	0.111352	0.000946848	0.0228747	Sp4												ENSMUSG00000044224	1071.07	0.145572	0.0780276	0.00382234	0.0770029	Dnajc21			ENSMUSG00000114623	86.9664	0.311007	0.192472	0.00397539	0.0238221	Gm34788
ENSMUSG00000021109	2027.97	-0.260082	0.0727277	2.16212e-05	0.00131574	Hif1a												ENSMUSG00000052632	3162.36	0.145057	0.0828138	0.00462028	0.0860382	Asap2			ENSMUSG00000022139	7366.74	0.311005	0.0501863	4e-11	6.07e-09	Mbnl2
ENSMUSG00000003948	6603.7	-0.260919	0.0694503	1.06363e-05	0.000753104	Mmd												ENSMUSG00000057421	2737.67	0.144727	0.0538298	0.000573361	0.0230517	Las1l			ENSMUSG00000004110	20116.4	0.310997	0.0612102	2.83e-08	1.8e-06	Cacna1e
ENSMUSG00000027676	834.724	-0.261018	0.0930463	0.000288121	0.00979958	Ccdc39												ENSMUSG00000031906	3889.99	0.144384	0.0637911	0.0015487	0.0442328	Smpd3			ENSMUSG00000029298	146.482	0.310916	0.151921	0.00228741	0.0155983	Gbp9
ENSMUSG00000055436	5981.99	-0.261311	0.0586981	5.97672e-07	7.00895e-05	Srsf11												ENSMUSG00000009741	4850.97	0.144181	0.0284938	4.28391e-08	2.76883e-05	Ubp1			ENSMUSG00000027014	11206.2	0.310893	0.0529211	3.19e-10	4.01e-08	Cwc22
ENSMUSG00000027971	2302.78	-0.261374	0.0969758	0.000319741	0.0104946	Ndst4												ENSMUSG00000026773	1377.01	0.143504	0.11377	0.00807955	0.117545	Pfkfb3			ENSMUSG00000020674	3098.54	0.310479	0.072629	1.24e-06	4.29e-05	Pxdn
ENSMUSG00000075376	2581.62	-0.262096	0.0679937	7.41534e-06	0.000560281	Rc3h2												ENSMUSG00000029009	1704.24	0.143347	0.0673976	0.0021974	0.0547128	Mthfr			ENSMUSG00000056258	8929.77	0.310405	0.064994	1.23e-07	6.4e-06	Kcnq3
ENSMUSG00000031201	902.593	-0.262142	0.0951399	0.000312228	0.0103931	Brcc3												ENSMUSG00000058006	4517.73	0.142514	0.0881169	0.00515096	0.0919396	Mdn1			ENSMUSG00000052372	380.369	0.309859	0.0975746	9.66e-05	0.00137203	Il1rapl1
ENSMUSG00000010608	4792.1	-0.262275	0.0558584	1.77643e-07	2.59728e-05	Rbm25												ENSMUSG00000068284	4137.33	0.141959	0.049785	0.000341434	0.0166551	Usf3			ENSMUSG00000041771	1418.42	0.30935	0.0612083	3.55e-08	2.14e-06	Slc24a4
ENSMUSG00000114797	1608.73	-0.262365	0.0751253	2.94378e-05	0.00169846	Gm49336												ENSMUSG00000028476	662.136	0.141707	0.19409	0.00985017	0.129488	Reck			ENSMUSG00000027676	908.408	0.309345	0.0591771	1.41e-08	1.03e-06	Ccdc39
ENSMUSG00000026771	477.458	-0.262691	0.128741	0.00176077	0.0360998	Spopl												ENSMUSG00000036304	4039.98	0.14068	0.0496441	0.000383514	0.0173949	Zdhhc23			ENSMUSG00000030583	7409.26	0.307953	0.0735776	1.98e-06	6.17e-05	Sipa1l3
ENSMUSG00000037808	717.134	-0.263035	0.104079	0.000573059	0.0163116	Fam76b												ENSMUSG00000053930	6756.66	0.140559	0.115139	0.00831269	0.119463	Shisa6			ENSMUSG00000039646	353.951	0.307804	0.0770311	5.42e-06	0.000141717	Vasn
ENSMUSG00000053702	3335.67	-0.264334	0.0710248	1.18017e-05	0.000795591	Nebl												ENSMUSG00000032308	1298.57	0.140469	0.0590213	0.00125215	0.0382348	Ulk3			ENSMUSG00000004677	3220.57	0.307642	0.0393457	4.96e-16	2.74e-13	Myo9b
ENSMUSG00000022311	1243.23	-0.2654	0.0871632	0.000123416	0.00503411	Csmd3												ENSMUSG00000064215	1045.35	0.140325	0.0668805	0.00255211	0.060999	Ifi27			ENSMUSG00000022020	380.82	0.307488	0.0889926	4.01e-05	0.000686598	Naa16
ENSMUSG00000096054	20727	-0.265871	0.055589	1.00521e-07	1.66421e-05	Syne1												ENSMUSG00000022961	21267.3	0.140204	0.0458482	0.000189675	0.0110196	Son			ENSMUSG00000033981	32640.7	0.307362	0.0484022	1.58e-11	2.7e-09	Gria2
ENSMUSG00000028572	3313.62	-0.266701	0.0619879	1.06196e-06	0.000112788	Hook1												ENSMUSG00000008435	2335.3	0.140122	0.0493981	0.000381127	0.0173949	Rdh13			ENSMUSG00000037416	2719.63	0.307219	0.0453501	1.07e-12	2.26e-10	Dmxl1
ENSMUSG00000036053	1713.87	-0.267591	0.0864175	0.000111572	0.00463496	Fmnl2												ENSMUSG00000006281	255.332	0.13994	0.128299	0.0101456	0.131258	Tep1			ENSMUSG00000051599	195.587	0.30675	0.145199	0.00161882	0.0120516	Pcdhb2
ENSMUSG00000032564	1679.57	-0.26789	0.110562	0.000754646	0.0195579	Cpne4												ENSMUSG00000070733	3318.58	0.139847	0.0647207	0.00200261	0.0516022	Fryl			ENSMUSG00000044224	929.483	0.30616	0.0527556	5.6e-10	6.67e-08	Dnajc21
ENSMUSG00000028176	2793.14	-0.268318	0.0775568	2.95752e-05	0.00169846	Lrrc7												ENSMUSG00000035576	744.239	0.139807	0.103954	0.00808383	0.117545	L3mbtl1			ENSMUSG00000021823	1363.93	0.305424	0.0729376	2.3e-06	7.03e-05	Vcl
ENSMUSG00000049164	402.411	-0.268422	0.155307	0.00280532	0.0489647	Zfp518a												ENSMUSG00000028100	361.286	0.139666	0.0980155	0.00783916	0.115811	Nudt17			ENSMUSG00000026740	1272.51	0.304023	0.0715676	1.64e-06	5.31e-05	Dnajc1
ENSMUSG00000039968	808.74	-0.268944	0.0983501	0.000325983	0.0106067	Rsbn1l												ENSMUSG00000040865	2082.16	0.139094	0.0558369	0.00102612	0.0338725	Ino80d			ENSMUSG00000040451	1162.43	0.303805	0.0619176	8.45e-08	4.74e-06	Sgms1
ENSMUSG00000064061	3518.45	-0.269112	0.0639873	1.61103e-06	0.000159097	Dzip3												ENSMUSG00000030249	487.206	0.138818	0.0875241	0.00609239	0.100567	Abcc9			ENSMUSG00000048617	150.306	0.303551	0.147222	0.00201548	0.014182	Rtbdn
ENSMUSG00000028522	1181.4	-0.269813	0.0868373	0.000109101	0.00456603	Mier1												ENSMUSG00000022829	2409.25	0.13867	0.108801	0.00808164	0.117545	Stxbp5l			ENSMUSG00000047888	4951.32	0.302668	0.0352323	6.25e-19	5.75e-16	Tnrc6b
ENSMUSG00000050029	951.184	-0.270212	0.0967351	0.000278343	0.00955361	Rap2c												ENSMUSG00000033253	3687.64	0.138564	0.0708596	0.0030856	0.0673451	Szt2			ENSMUSG00000005107	180.066	0.302156	0.1863	0.00459272	0.0264217	Slc2a9
ENSMUSG00000022829	1615.73	-0.271099	0.115166	0.000701045	0.0187023	Stxbp5l												ENSMUSG00000053963	31283.5	0.138494	0.0692826	0.00299842	0.066445	Stum			ENSMUSG00000034109	1180.71	0.302076	0.0728645	2.91e-06	8.46e-05	Golim4
ENSMUSG00000032293	2348.77	-0.271124	0.071388	8.35805e-06	0.000623145	Ireb2												ENSMUSG00000024451	372.469	0.138476	0.130077	0.0100114	0.13065	Arap3			ENSMUSG00000051669	118.467	0.30164	0.182446	0.00462968	0.0265882	AU021092
ENSMUSG00000009470	2151.65	-0.271221	0.0749046	1.77663e-05	0.00114293	Tnpo1												ENSMUSG00000038990	1137.27	0.138474	0.0560926	0.0010632	0.034559	Cables2			ENSMUSG00000108389	49.2416	0.301433	0.269733	0.00847193	0.0416231	Gm45206
ENSMUSG00000068798	512.192	-0.27216	0.126816	0.00128877	0.029076	Rap1a												ENSMUSG00000034206	308.613	0.138453	0.104443	0.0085829	0.120079	Polq			ENSMUSG00000045106	329.953	0.301224	0.0878668	4.37e-05	0.000734508	Ccdc73
ENSMUSG00000000600	1872.94	-0.273383	0.0695406	5.38978e-06	0.000436533	Krit1												ENSMUSG00000039577	1087.11	0.1384	0.079167	0.00482487	0.0885721	Nphp4			ENSMUSG00000097545	9409.58	0.301167	0.0690334	8.45e-07	3.13e-05	Mir124a-1hg
ENSMUSG00000030265	3471.9	-0.273908	0.0632801	1.00849e-06	0.000108129	Kras												ENSMUSG00000043467	1331.86	0.137985	0.0828503	0.00533532	0.0935382	Zbtb37			ENSMUSG00000025255	710.803	0.301117	0.112045	0.000485277	0.00475146	Zfhx4
ENSMUSG00000026739	1191.64	-0.273979	0.0939139	0.000199687	0.00732273	Bmi1												ENSMUSG00000030451	15039.4	0.137753	0.056859	0.00112069	0.035478	Herc2			ENSMUSG00000033257	1140.21	0.300758	0.0493359	1.1e-10	1.53e-08	Ttll4
ENSMUSG00000028180	6317.73	-0.274951	0.053219	1.68904e-08	4.45733e-06	Zranb2												ENSMUSG00000059456	28584.9	0.13766	0.056279	0.00114742	0.0360299	Ptk2b			ENSMUSG00000033697	5636.78	0.300438	0.0676096	7.59e-07	2.88e-05	Arhgap39
ENSMUSG00000034724	1552	-0.274998	0.0791596	3.26124e-05	0.00182662	Cnot6l												ENSMUSG00000023033	18411.9	0.137423	0.0531115	0.000743173	0.0274067	Scn8a			ENSMUSG00000042104	1728.26	0.300382	0.0542627	2.49e-09	2.36e-07	Uggt2
ENSMUSG00000022533	2444.93	-0.275924	0.0661262	1.83559e-06	0.000176624	Atp13a3												ENSMUSG00000027014	13362.5	0.137378	0.0345036	6.80707e-06	0.00107746	Cwc22			ENSMUSG00000058006	3883.79	0.299864	0.0521171	7.11e-10	8.12e-08	Mdn1
ENSMUSG00000025666	4082.55	-0.276656	0.0844441	6.34082e-05	0.00308634	Tmem47												ENSMUSG00000039713	5083.87	0.137043	0.0825765	0.00562195	0.0963621	Plekhg5			ENSMUSG00000050600	1727.81	0.299318	0.0636678	2.09e-07	9.79e-06	Zfp831
ENSMUSG00000028226	744.899	-0.277652	0.117198	0.000714524	0.0188561	Mmp16												ENSMUSG00000032902	2028.77	0.136557	0.0734408	0.00407397	0.0794912	Slc16a1			ENSMUSG00000071337	5421.96	0.299088	0.0547016	2.87e-09	2.6e-07	Tia1
ENSMUSG00000037316	1525.69	-0.277776	0.0850009	6.13214e-05	0.00302835	Bag4												ENSMUSG00000052889	18644.6	0.136539	0.0657635	0.00269002	0.062373	Prkcb			ENSMUSG00000027709	1286.06	0.299086	0.0592637	3.51e-08	2.13e-06	Mccc1
ENSMUSG00000021712	2151.65	-0.278062	0.0747779	1.12098e-05	0.000774539	Trim23												ENSMUSG00000036225	1994.96	0.136292	0.0789069	0.00533192	0.0935382	Kctd1			ENSMUSG00000042099	780.559	0.298923	0.0835659	3.08e-05	0.00055638	Kank3
ENSMUSG00000039704	2899.97	-0.278258	0.0706843	4.34973e-06	0.000362735	Lmbrd2												ENSMUSG00000056367	4604.56	0.13629	0.0859156	0.00658787	0.105438	Actr3b			ENSMUSG00000020721	2528.64	0.298758	0.0491492	1.03e-10	1.45e-08	Helz
ENSMUSG00000027957	707.396	-0.278388	0.103981	0.000381261	0.0120568	Slc35a3												ENSMUSG00000036591	11342.9	0.136018	0.0446739	0.000204622	0.0115843	Arhgap21			ENSMUSG00000021209	2722.95	0.298643	0.0641641	2.33e-07	1.07e-05	Ppp4r4
ENSMUSG00000015882	540.131	-0.279939	0.119656	0.000931724	0.0227042	Lcorl												ENSMUSG00000115099	577.656	0.136011	0.109138	0.00962602	0.127951	1700087I21Rik			ENSMUSG00000063972	434.405	0.298109	0.069845	1.7e-06	5.46e-05	Nr6a1
ENSMUSG00000094410	1362.48	-0.280931	0.101256	0.000261777	0.00912409	Zbed6												ENSMUSG00000063455	3246.12	0.135638	0.0614433	0.00197178	0.0511893	D630045J12Rik			ENSMUSG00000103983	346.491	0.297952	0.0885251	6.39e-05	0.000983849	Gm20045
ENSMUSG00000030077	10693.1	-0.2819	0.0590706	1.12895e-07	1.81568e-05	Chl1												ENSMUSG00000033671	3054.44	0.135532	0.0562784	0.00124379	0.0381299	Cep350			ENSMUSG00000037652	3079.33	0.297756	0.0447495	2.29e-12	4.45e-10	Phc3
ENSMUSG00000036902	1597.71	-0.28191	0.104377	0.00032204	0.0105088	Neto2												ENSMUSG00000022098	2207.13	0.135185	0.118004	0.0105638	0.133665	Bmp1			ENSMUSG00000041685	1541.03	0.297665	0.0764689	7.38e-06	0.000180374	Fcho2
ENSMUSG00000047368	858.291	-0.282269	0.0969559	0.000194729	0.00725913	Abhd17b												ENSMUSG00000046159	2576.39	0.134652	0.117879	0.0102136	0.131628	Chrm3			ENSMUSG00000046449	2184.61	0.297355	0.0518898	7.99e-10	8.82e-08	Nexmif
ENSMUSG00000031327	1348.12	-0.284353	0.0899149	9.8698e-05	0.00420887	Chic1												ENSMUSG00000115692	168.968	0.13461	0.131273	0.0115621	0.139184	Gm49163			ENSMUSG00000037014	1273.14	0.29721	0.0799438	1.36e-05	0.000295442	Sstr4
ENSMUSG00000051323	2503.84	-0.284608	0.0939253	0.000107398	0.00454542	Pcdh19												ENSMUSG00000024948	3475.64	0.133752	0.0468382	0.000377081	0.0173949	Map4k2			ENSMUSG00000022788	1292.11	0.296977	0.0530924	1.91e-09	1.89e-07	Fgd4
ENSMUSG00000033981	29796.4	-0.285152	0.0581712	4.46657e-08	8.9794e-06	Gria2												ENSMUSG00000022641	1556.63	0.133299	0.0690948	0.00389186	0.0777971	Bbx			ENSMUSG00000031822	2333.32	0.296504	0.0778177	1.02e-05	0.000231979	Gse1
ENSMUSG00000037234	2833.76	-0.28516	0.0698498	2.75254e-06	0.000239741	Hook3												ENSMUSG00000097156	5665.8	0.132797	0.0720093	0.00439708	0.0835877	Gm3764			ENSMUSG00000105632	336.27	0.296391	0.107426	0.000348467	0.00368427	Gm43272
ENSMUSG00000022139	6833.92	-0.285202	0.0642051	4.29649e-07	5.47077e-05	Mbnl2												ENSMUSG00000044349	129489	0.132524	0.0429971	0.000193123	0.011178	Snhg11			ENSMUSG00000061462	191.078	0.295842	0.148721	0.00240027	0.0162011	Obscn
ENSMUSG00000058420	3272.96	-0.286026	0.0826225	2.9213e-05	0.00169526	Syt17												ENSMUSG00000029178	1526.91	0.132478	0.0622718	0.00266797	0.0621779	Klf3			ENSMUSG00000090053	234.15	0.295805	0.0988388	0.000196994	0.00235496	Pakap
ENSMUSG00000061244	1880.39	-0.286243	0.0723108	4.08795e-06	0.000343449	Exoc5												ENSMUSG00000019854	1917.05	0.132382	0.0551549	0.00135785	0.0400544	Reps1			ENSMUSG00000034480	942.852	0.29544	0.0682584	1.15e-06	4.05e-05	Diaph2
ENSMUSG00000031284	4745.27	-0.287754	0.0588914	7.40759e-08	1.32372e-05	Pak3												ENSMUSG00000033685	441.44	0.132156	0.128601	0.0115516	0.139184	Ucp2			ENSMUSG00000073016	201.031	0.293847	0.103956	0.000317325	0.00342723	Uprt
ENSMUSG00000030729	13303.6	-0.288359	0.0548917	8.63659e-09	2.5587e-06	Pgm2l1												ENSMUSG00000035910	465.026	0.131761	0.113351	0.010911	0.135716	Dcdc2a			ENSMUSG00000026999	95.8191	0.293296	0.163722	0.00370081	0.0225007	Nup35
ENSMUSG00000035954	9378.25	-0.289564	0.0635341	2.43831e-07	3.47474e-05	Dock4												ENSMUSG00000054477	2512	0.131533	0.0521326	0.00102227	0.0338725	Kcnn2			ENSMUSG00000102752	256.323	0.292761	0.105697	0.000388308	0.00401442	Gm7694
ENSMUSG00000020102	1272.34	-0.289953	0.0903408	6.33485e-05	0.00308634	Slc16a7												ENSMUSG00000000738	2017.08	0.131487	0.0408236	0.000128144	0.00850092	Spg7			ENSMUSG00000043467	1014.47	0.291904	0.072412	4.21e-06	0.000115552	Zbtb37
ENSMUSG00000032409	540.363	-0.290016	0.117166	0.000668692	0.0182279	Atr												ENSMUSG00000023977	4543.23	0.131247	0.0446048	0.000305344	0.0153782	Ubr2			ENSMUSG00000037010	707.647	0.291545	0.112317	0.000661473	0.00608445	Apln
ENSMUSG00000035992	1777.35	-0.290554	0.0744944	5.78407e-06	0.000458571	Fnip1												ENSMUSG00000031833	14430	0.131158	0.0719638	0.00453217	0.0849953	Mast3			ENSMUSG00000032344	61.7162	0.291324	0.222795	0.00741248	0.0377278	Cgas
ENSMUSG00000062209	2834.12	-0.291135	0.0717895	2.69283e-06	0.000238708	Erbb4												ENSMUSG00000027799	14736.1	0.131008	0.0393048	8.83758e-05	0.00643608	Nbea			ENSMUSG00000105881	190.504	0.290954	0.117063	0.000791461	0.00698519	4932422M17Rik
ENSMUSG00000038344	531.841	-0.291212	0.114466	0.000552873	0.0159188	Txlng												ENSMUSG00000054280	3006.35	0.130848	0.0945812	0.00859594	0.120079	Prr14l			ENSMUSG00000024290	1130	0.290909	0.0728303	5.11e-06	0.000135111	Rock1
ENSMUSG00000031229	6601.2	-0.291789	0.0613998	9.97543e-08	1.66421e-05	Atrx												ENSMUSG00000026596	4398.98	0.13063	0.0539572	0.00125969	0.0382394	Abl2			ENSMUSG00000044349	113116	0.290723	0.0664255	8.13e-07	3.05e-05	Snhg11
ENSMUSG00000046994	926.113	-0.292147	0.0959387	0.000127837	0.00516642	Mars2												ENSMUSG00000031078	5471.62	0.130354	0.0451248	0.000376597	0.0173949	Cttn			ENSMUSG00000066442	38.2633	0.289815	0.346968	0.00851285	0.0417745	Mthfs
ENSMUSG00000054752	1238.74	-0.293519	0.0887598	5.58331e-05	0.00285713	Fsd1l												ENSMUSG00000028469	2349.24	0.130313	0.0470883	0.000516443	0.0215351	Npr2			ENSMUSG00000053877	262.261	0.289481	0.0958299	0.000205514	0.00243224	Srcap
ENSMUSG00000031202	1154.76	-0.293957	0.0814118	1.77214e-05	0.00114293	Rab39b												ENSMUSG00000041415	3310.65	0.130265	0.0408591	0.000142344	0.00908744	Dicer1			ENSMUSG00000042625	3979.26	0.288892	0.0455996	2.24e-11	3.6e-09	Safb2
ENSMUSG00000053870	710.125	-0.294194	0.102628	0.000206741	0.00755678	Fpgt												ENSMUSG00000015143	2835.02	0.130264	0.0632695	0.00309114	0.0673451	Actn1			ENSMUSG00000055296	3201.4	0.288774	0.0488814	2.68e-10	3.49e-08	Tmem245
ENSMUSG00000031333	1261.1	-0.294266	0.0825314	2.11978e-05	0.00130168	Abcb7												ENSMUSG00000050555	402.234	0.130106	0.113454	0.0115517	0.139184	Hyls1			ENSMUSG00000040701	507.749	0.288476	0.0764369	1.2e-05	0.000264055	Ap1g2
ENSMUSG00000032328	10243.7	-0.294542	0.0590008	3.1835e-08	7.45018e-06	Tmem30a												ENSMUSG00000038831	3994.86	0.130005	0.0411989	0.000162131	0.00973907	Ralgps1			ENSMUSG00000033760	1068	0.28824	0.0539558	7.6e-09	6.14e-07	Rbm4b
ENSMUSG00000058897	3829.63	-0.296202	0.07205	2.10695e-06	0.000199328	Col25a1												ENSMUSG00000031028	16620.2	0.129438	0.0634036	0.00327407	0.0697492	Tub			ENSMUSG00000078612	99.5553	0.287492	0.205077	0.00662291	0.0346463	Fyb2
ENSMUSG00000091337	4997.6	-0.296343	0.0667547	7.03943e-07	8.08673e-05	Eid1												ENSMUSG00000057541	928.689	0.129374	0.0621889	0.00291617	0.0652436	Pus7			ENSMUSG00000062949	421.104	0.287445	0.124692	0.00120102	0.00965777	Atp11c
ENSMUSG00000056073	2685.44	-0.297998	0.0696995	1.0917e-06	0.000114863	Grik2												ENSMUSG00000020899	1592.75	0.129293	0.0422389	0.000219622	0.0123434	Pfas			ENSMUSG00000117864	116.931	0.287407	0.300208	0.00981574	0.0467685	Gm19500
ENSMUSG00000053347	585.345	-0.29805	0.131911	0.00101144	0.0240735	Zfp943												ENSMUSG00000050471	624.954	0.129099	0.0754693	0.00621823	0.101641	Fam118b			ENSMUSG00000054640	16729.8	0.28729	0.052986	5.1e-09	4.35e-07	Slc8a1
ENSMUSG00000075470	1865.41	-0.298596	0.0729677	2.5047e-06	0.000229252	Alg10b												ENSMUSG00000027674	9920.33	0.128744	0.0923185	0.00923361	0.124441	Pex5l			ENSMUSG00000021904	212.54	0.286128	0.136172	0.00233112	0.0158442	Sema3g
ENSMUSG00000017412	4404.69	-0.298615	0.0563207	8.10704e-09	2.53525e-06	Cacnb4												ENSMUSG00000104037	130.525	0.128561	0.210865	0.0117768	0.140633	Gm37776			ENSMUSG00000089707	69.9301	0.285923	0.211853	0.00686683	0.0355797	Slain1os
ENSMUSG00000029265	1231.64	-0.298654	0.0905374	5.76829e-05	0.00292786	Dr1												ENSMUSG00000021500	4140.75	0.128082	0.0466086	0.00060312	0.0239056	Ddx46			ENSMUSG00000103039	40.7748	0.285442	0.298117	0.00939416	0.0451886	Gm37123
ENSMUSG00000017291	5091.17	-0.298972	0.0627925	1.04756e-07	1.70919e-05	Taok1												ENSMUSG00000038507	447.961	0.127892	0.0961384	0.0102324	0.131628	Parp12			ENSMUSG00000114535	50.0119	0.285163	0.275518	0.00913875	0.0442298	Gm47246
ENSMUSG00000035847	15008.5	-0.299159	0.0644055	2.77079e-07	3.80409e-05	Ids												ENSMUSG00000072769	5150.48	0.127801	0.0473066	0.000658132	0.0252073	Gm10419			ENSMUSG00000109536	1359.3	0.284812	0.0753789	1.09e-05	0.000242716	9330162G02Rik
ENSMUSG00000060935	920.08	-0.299606	0.0925538	6.36019e-05	0.00308634	Tmem263												ENSMUSG00000021892	3820.29	0.127486	0.0608149	0.00301211	0.0665773	Sh3bp5			ENSMUSG00000078515	2367.06	0.284639	0.0557224	3.22e-08	1.99e-06	Ddi2
ENSMUSG00000078578	4184.33	-0.299643	0.062039	8.90716e-08	1.51935e-05	Ube2d3												ENSMUSG00000010608	6895.92	0.12728	0.0714315	0.00530391	0.0935382	Rbm25			ENSMUSG00000036391	874.746	0.284386	0.0546905	1.8e-08	1.26e-06	Sec24a
ENSMUSG00000021745	3659.12	-0.299889	0.0610757	6.75631e-08	1.24071e-05	NA												ENSMUSG00000026042	1014.76	0.127087	0.11352	0.0105729	0.133665	Col5a2			ENSMUSG00000106173	159.874	0.284314	0.153804	0.00355911	0.0218658	Gm42764
ENSMUSG00000026721	4715.87	-0.300324	0.0607108	4.34158e-08	8.88681e-06	Rabgap1l												ENSMUSG00000028909	5244.99	0.127045	0.0791947	0.0068413	0.108309	Ptpru			ENSMUSG00000021108	134.617	0.2836	0.14709	0.00340325	0.0211833	Prkch
ENSMUSG00000032727	821.553	-0.300529	0.0936338	7.49992e-05	0.00341838	Mier3												ENSMUSG00000028809	7171.63	0.126988	0.0356224	4.08461e-05	0.00374914	Srrm1			ENSMUSG00000031441	2897.53	0.283543	0.0498002	1.24e-09	1.28e-07	Atp11a
ENSMUSG00000022119	1970.51	-0.301329	0.0745847	2.75337e-06	0.000239741	Rbm26												ENSMUSG00000031563	2063.75	0.126641	0.0450361	0.000506482	0.0213493	Wwc2			ENSMUSG00000096054	22471.7	0.282549	0.0345659	3.06e-17	2.3e-14	Syne1
ENSMUSG00000024261	4576.34	-0.302117	0.0710349	1.63689e-06	0.000160244	Syt4												ENSMUSG00000017754	1242.17	0.126627	0.135177	0.0115747	0.139184	Pltp			ENSMUSG00000045689	179.495	0.282416	0.110043	0.00076287	0.00680708	Pcdhb4
ENSMUSG00000029629	1806.98	-0.303737	0.0745434	2.78967e-06	0.000239741	Phf14												ENSMUSG00000037003	698.704	0.126313	0.0844095	0.00816661	0.118062	Tns2			ENSMUSG00000033770	121.196	0.282294	0.392544	0.008443	0.0415426	Clcnka
ENSMUSG00000021072	1143.78	-0.304446	0.0859363	2.26438e-05	0.00136323	Tmx1												ENSMUSG00000030583	7674.57	0.126186	0.13503	0.0118544	0.141016	Sipa1l3			ENSMUSG00000064585	92.1415	0.281814	0.168955	0.00499776	0.0281935	Gm25129
ENSMUSG00000029267	1244.1	-0.304696	0.0841562	1.76138e-05	0.00114293	Mtf2												ENSMUSG00000071636	155.774	0.125883	0.145594	0.0132909	0.150287	Rimbp3			ENSMUSG00000031842	93.2068	0.281315	0.174239	0.00525246	0.0292221	Pde4c
ENSMUSG00000000560	7975.43	-0.306864	0.0755376	2.78861e-06	0.000239741	Gabra2												ENSMUSG00000021668	436.466	0.125871	0.0758268	0.00698081	0.10916	Polk			ENSMUSG00000040865	1723.58	0.280934	0.053039	1.11e-08	8.66e-07	Ino80d
ENSMUSG00000028134	3044.71	-0.307267	0.0626837	5.47964e-08	1.04559e-05	Ptbp2												ENSMUSG00000040187	580.986	0.125746	0.0752951	0.00655221	0.105106	Arntl2			ENSMUSG00000031537	2046.68	0.280531	0.0410087	6.95e-13	1.49e-10	Ikbkb
ENSMUSG00000098557	5112.89	-0.308751	0.0614906	2.90372e-08	6.95533e-06	Kctd12												ENSMUSG00000060012	2819.46	0.125731	0.0589484	0.00273614	0.0628686	Kif13b			ENSMUSG00000056608	2890.28	0.280314	0.0373484	5.63e-15	2.33e-12	Chd9
ENSMUSG00000046449	2036.7	-0.309104	0.0879887	1.93656e-05	0.00121811	Nexmif												ENSMUSG00000045589	14763.9	0.125713	0.0824178	0.00813603	0.11792	Frrs1l			ENSMUSG00000019842	318.819	0.280258	0.104014	0.000556317	0.00529364	Traf3ip2
ENSMUSG00000048834	3233.51	-0.309841	0.0681831	2.96766e-07	4.0253e-05	Vstm2a												ENSMUSG00000024085	1019.26	0.125683	0.0715926	0.00583157	0.0983101	Man2a1			ENSMUSG00000022641	1260.62	0.279257	0.0539859	2.12e-08	1.41e-06	Bbx
ENSMUSG00000036790	1149.63	-0.30985	0.0983535	7.55853e-05	0.00343121	Slitrk2												ENSMUSG00000032855	7445.07	0.124755	0.0843767	0.00794774	0.11685	Pkd1			ENSMUSG00000070583	217.938	0.278743	0.125213	0.00150234	0.0114207	Fv1
ENSMUSG00000073131	773.875	-0.310328	0.09854	9.60905e-05	0.00411326	Vma21												ENSMUSG00000033083	411.33	0.124637	0.0982105	0.0109243	0.135716	Tbc1d4			ENSMUSG00000028645	2638.18	0.278645	0.163219	0.00460925	0.0265076	Slc2a1
ENSMUSG00000087403	1279.01	-0.310723	0.0923523	4.53167e-05	0.0024294	Kantr												ENSMUSG00000063511	16083	0.124483	0.0427972	0.000366394	0.0172749	Snrnp70			ENSMUSG00000053897	116.762	0.278557	0.171697	0.005265	0.0292323	Slc39a8
ENSMUSG00000026017	660.87	-0.311935	0.114949	0.000272278	0.00940277	Carf												ENSMUSG00000032175	1124.55	0.123909	0.0681179	0.00520766	0.092533	Tyk2			ENSMUSG00000097585	143.869	0.278453	0.14789	0.00368678	0.0224584	E230029C05Rik
ENSMUSG00000032017	1078.02	-0.312499	0.108122	0.000157326	0.00606568	Grik4												ENSMUSG00000044164	779.442	0.123327	0.104341	0.0111338	0.137288	Rnf182			ENSMUSG00000060985	120.066	0.278042	0.187271	0.00559689	0.0304928	Tdrd5
ENSMUSG00000047213	2372.28	-0.313832	0.0663765	1.37493e-07	2.12041e-05	Ythdf3												ENSMUSG00000042350	5140.52	0.123197	0.0465229	0.000840884	0.0297804	Arel1			ENSMUSG00000000600	2000.28	0.276873	0.0612388	4.93e-07	2.04e-05	Krit1
ENSMUSG00000040455	1842.07	-0.314496	0.0756663	1.76277e-06	0.00017108	Usp45												ENSMUSG00000024104	5919.2	0.123048	0.0477899	0.00102631	0.0338725	Washc2			ENSMUSG00000031642	2677.41	0.276579	0.0681179	3.92e-06	0.000109115	Sh3rf1
ENSMUSG00000036800	3440.03	-0.314739	0.0594955	7.27084e-09	2.33872e-06	Fam135b												ENSMUSG00000063160	5528.38	0.122892	0.0837381	0.00858658	0.120079	Numbl			ENSMUSG00000032688	481.485	0.276536	0.0767484	2.6e-05	0.000489328	Malt1
ENSMUSG00000040651	1237.09	-0.315801	0.0958049	4.70939e-05	0.00248912	Tasor												ENSMUSG00000037992	576.01	0.122863	0.111082	0.0119399	0.141707	Rara			ENSMUSG00000039577	1156.51	0.276464	0.0618729	7.58e-07	2.88e-05	Nphp4
ENSMUSG00000073664	979.845	-0.316174	0.0993704	7.80381e-05	0.00346544	Nbeal1												ENSMUSG00000039298	1044.11	0.122552	0.0696679	0.00601595	0.0998069	Cdk5rap2			ENSMUSG00000086370	2537.89	0.2761	0.0707404	6.37e-06	0.00016057	Ftx
ENSMUSG00000040710	545.769	-0.316755	0.130294	0.000656597	0.0179664	St8sia4												ENSMUSG00000055833	294.759	0.122472	0.0854569	0.00991951	0.130179	1700034H15Rik			ENSMUSG00000051166	4498.23	0.275941	0.0441342	3.57e-11	5.47e-09	Eml5
ENSMUSG00000001774	2310.8	-0.317632	0.069321	2.57421e-07	3.57784e-05	Chordc1												ENSMUSG00000034040	5872.57	0.122365	0.0838276	0.00874626	0.121244	Galnt17			ENSMUSG00000042359	4429.41	0.275756	0.053023	1.81e-08	1.26e-06	Osbpl6
ENSMUSG00000055567	11602.2	-0.319131	0.0580211	1.90284e-09	8.23929e-07	Unc80												ENSMUSG00000103793	332.553	0.12224	0.0846859	0.00967124	0.127993	Pcdhga6			ENSMUSG00000035597	1967.34	0.275093	0.0580191	1.68e-07	8.24e-06	Prpf39
ENSMUSG00000031367	925.5	-0.320067	0.106334	0.000122578	0.00501814	Ap1s2												ENSMUSG00000010461	155.448	0.121876	0.148957	0.0140801	0.154354	Eya4			ENSMUSG00000090799	512.427	0.275047	0.120884	0.00135006	0.0105438	Klhl33
ENSMUSG00000051331	2985.44	-0.320485	0.0687274	1.45044e-07	2.20663e-05	Cacna1c												ENSMUSG00000027610	853.097	0.121756	0.0773687	0.00798251	0.116933	Gss			ENSMUSG00000052917	1416.82	0.274802	0.0529771	2.09e-08	1.4e-06	Senp7
ENSMUSG00000032253	1902.01	-0.322201	0.0845443	7.05484e-06	0.000536645	Phip												ENSMUSG00000042708	172.388	0.121654	0.136138	0.0143934	0.156261	Shcbp1l			ENSMUSG00000068798	547.362	0.274287	0.0661919	3.16e-06	9.04e-05	Rap1a
ENSMUSG00000027955	246.482	-0.323402	0.183403	0.0026484	0.047272	Gask1b												ENSMUSG00000025241	4034.99	0.121483	0.0611979	0.00408163	0.0795078	Fyco1			ENSMUSG00000044308	6997.11	0.274073	0.0430999	2.21e-11	3.59e-09	Ubr3
ENSMUSG00000020189	2577.75	-0.323544	0.0664227	6.83282e-08	1.24071e-05	Osbpl8												ENSMUSG00000039065	509.704	0.121318	0.0738459	0.00744684	0.11325	Atpsckmt			ENSMUSG00000101599	221.852	0.272777	0.13639	0.00291067	0.0188397	Gm20342
ENSMUSG00000048279	3441.57	-0.324751	0.0876998	7.75413e-06	0.000581973	Sacs												ENSMUSG00000052415	220.759	0.120892	0.133797	0.0139995	0.154142	Tchh			ENSMUSG00000048490	2017.6	0.272646	0.0583818	2.64e-07	1.19e-05	Nrip1
ENSMUSG00000027677	6612.27	-0.324882	0.0606079	4.32052e-09	1.54313e-06	Ttc14												ENSMUSG00000002625	8889.95	0.120742	0.0802376	0.00840279	0.120067	Akap8l			ENSMUSG00000031488	98.0999	0.272513	0.192167	0.00745487	0.0379202	Rab11fip1
ENSMUSG00000057182	1588.84	-0.325014	0.0857017	6.90018e-06	0.00052845	Scn3a												ENSMUSG00000038766	1595.19	0.120626	0.0496843	0.00157899	0.0448547	Gabpb2			ENSMUSG00000099784	115.111	0.271976	0.138823	0.00318004	0.0201346	Dalir
ENSMUSG00000006262	1054.85	-0.325765	0.0974304	3.62181e-05	0.00198899	Mob1b												ENSMUSG00000035545	16172.8	0.120577	0.0568599	0.002934	0.0653911	Leng8			ENSMUSG00000030209	21035.1	0.271544	0.065273	2.68e-06	7.91e-05	Grin2b
ENSMUSG00000097392	2112.41	-0.326371	0.0735792	4.65048e-07	5.75331e-05	Thoc2l												ENSMUSG00000022723	308.458	0.120404	0.10829	0.0126608	0.146018	Crybg3			ENSMUSG00000031200	235.01	0.271112	0.118313	0.00150442	0.011426	Mtcp1
ENSMUSG00000024614	2346.61	-0.326707	0.0703149	1.75847e-07	2.59728e-05	Tmx3												ENSMUSG00000041220	2556.13	0.120282	0.0671197	0.00587589	0.0986438	Elovl6			ENSMUSG00000014778	310.95	0.270933	0.0859638	0.000150484	0.00194653	Fhod1
ENSMUSG00000032740	2391.02	-0.326918	0.0735033	3.77957e-07	4.94772e-05	Ccdc88a												ENSMUSG00000005534	2864.06	0.120117	0.0520216	0.00202346	0.0519668	Insr			ENSMUSG00000036403	784.692	0.270157	0.0689999	7.43e-06	0.00018086	Cep135
ENSMUSG00000031557	347.958	-0.327685	0.207963	0.00270594	0.0478234	Plekha2												ENSMUSG00000038056	5865.16	0.120015	0.0807238	0.00884547	0.121641	Kmt2c			ENSMUSG00000061393	220.742	0.269914	0.122195	0.00182677	0.0131561	Acvr2b
ENSMUSG00000110317	191.718	-0.328057	0.24219	0.00371132	0	Gm45250												ENSMUSG00000095567	3035.04	0.120001	0.0520215	0.00200964	0.0516974	Noc2l			ENSMUSG00000042050	1269.07	0.269564	0.0554965	1.06e-07	5.67e-06	Dync2i1
ENSMUSG00000043881	1471.84	-0.32806	0.0771339	1.3245e-06	0.000134336	Kbtbd7												ENSMUSG00000054640	21795.3	0.119826	0.108889	0.0124697	0.145108	Slc8a1			ENSMUSG00000111837	215.761	0.269464	0.167767	0.00544471	0.0299373	Gm47135
ENSMUSG00000040118	6417.22	-0.328243	0.0748093	5.07503e-07	6.21029e-05	Cacna2d1												ENSMUSG00000038884	3457.73	0.119684	0.0551325	0.00270717	0.062677	Shfl			ENSMUSG00000057098	87.1174	0.269306	0.179479	0.00657054	0.0344566	Ebf1
ENSMUSG00000100600	331.497	-0.328461	0.193997	0.00247814	0.0453936	A230077H06Rik												ENSMUSG00000079481	3425.56	0.119325	0.0673012	0.00626896	0.102147	Nhsl2			ENSMUSG00000051401	527.079	0.269152	0.0750018	2.7e-05	0.00050345	Kctd16
ENSMUSG00000020948	840.465	-0.328529	0.100716	5.58211e-05	0.00285713	Klhl28												ENSMUSG00000054387	4100.53	0.119285	0.0456911	0.000971449	0.0327589	Mdm4			ENSMUSG00000031028	15904.8	0.268844	0.0438593	7.85e-11	1.14e-08	Tub
ENSMUSG00000063297	4039.44	-0.329546	0.0720462	2.52061e-07	3.54713e-05	Luzp2												ENSMUSG00000034462	2549.93	0.119235	0.0558267	0.00310627	0.0673908	Pkd2			ENSMUSG00000051678	294.417	0.268837	0.110012	0.00106872	0.00887764	Pcdhb6
ENSMUSG00000049583	10887.2	-0.32963	0.0556906	1.62454e-10	1.01606e-07	Grm5												ENSMUSG00000061601	13733	0.119141	0.092013	0.0102913	0.131715	Pclo			ENSMUSG00000038677	196.552	0.268666	0.117879	0.00168952	0.0124446	Scube3
ENSMUSG00000025089	1667.64	-0.3309	0.095578	2.98717e-05	0.00169846	Gfra1												ENSMUSG00000063687	387.979	0.118908	0.0996824	0.0132647	0.150287	Pcdhb5			ENSMUSG00000036800	3606.46	0.268658	0.059812	6.67e-07	2.59e-05	Fam135b
ENSMUSG00000027965	1016.8	-0.331409	0.116822	0.000197319	0.00732273	Olfm3												ENSMUSG00000030534	977.804	0.118814	0.0497091	0.00171651	0.0469706	Vps33b			ENSMUSG00000072663	79.9641	0.268227	0.204727	0.00880481	0.0429906	Spef2
ENSMUSG00000049630	1026.91	-0.331946	0.121219	0.00026676	0.00924865	C1ql3												ENSMUSG00000049420	1498.07	0.118765	0.0814133	0.0100671	0.130681	Tmem200a			ENSMUSG00000042138	543.94	0.268175	0.0772316	4.46e-05	0.000742822	Msantd2
ENSMUSG00000028360	1432.64	-0.334276	0.0873586	6.31168e-06	0.000490048	Slc44a5												ENSMUSG00000058706	875.693	0.118549	0.0527161	0.00242899	0.0589647	0610030E20Rik			ENSMUSG00000045954	215.062	0.26796	0.168282	0.00651302	0.0342337	Cavin2
ENSMUSG00000028034	4613.45	-0.33501	0.0620883	4.5233e-09	1.54313e-06	Fubp1												ENSMUSG00000037936	1195.84	0.118498	0.0773831	0.00893479	0.122435	Scarb1			ENSMUSG00000031433	229.649	0.267881	0.106615	0.000841485	0.00735222	Rbm41
ENSMUSG00000041380	1715.38	-0.336743	0.0967563	2.12746e-05	0.00130168	Htr2c												ENSMUSG00000003271	454.496	0.118075	0.0769339	0.00914433	0.123857	Sult2b1			ENSMUSG00000026072	226.843	0.267387	0.213908	0.00846649	0.0416179	Il1r1
ENSMUSG00000045210	2183.63	-0.338262	0.0661862	1.68844e-08	4.45733e-06	Vcpip1												ENSMUSG00000021171	2873.36	0.11779	0.0614422	0.00477602	0.0880331	Esyt2			ENSMUSG00000073437	116.45	0.267093	0.155211	0.00479607	0.0273445	D330041H03Rik
ENSMUSG00000014956	7371.93	-0.338794	0.0624928	4.02652e-09	1.51102e-06	Ppp1cb												ENSMUSG00000072663	110.873	0.11767	0.222976	0.0131511	0.14956	Spef2			ENSMUSG00000062296	19221.3	0.266714	0.047204	1.48e-09	1.5e-07	Trank1
ENSMUSG00000022698	2166.36	-0.339111	0.0767686	6.95197e-07	8.06859e-05	Naa50												ENSMUSG00000020876	1310.94	0.117512	0.0641996	0.00567779	0.0969976	Snx11			ENSMUSG00000104814	618.849	0.266388	0.0663869	5.03e-06	0.000133845	Gm42979
ENSMUSG00000021730	4646.4	-0.341814	0.0604178	1.01563e-09	4.76415e-07	Hcn1												ENSMUSG00000023868	3274.49	0.117328	0.0721329	0.00815152	0.117954	Pde10a			ENSMUSG00000026640	5883.34	0.266158	0.0422461	2.9e-11	4.58e-09	Plxna2
ENSMUSG00000101609	816.027	-0.34201	0.0981616	2.29588e-05	0.00137484	Kcnq1ot1												ENSMUSG00000022843	5029.79	0.117305	0.0650668	0.0060132	0.0998069	Clcn2			ENSMUSG00000041710	788.11	0.265967	0.0793209	6.61e-05	0.00100845	Trpc5
ENSMUSG00000033186	1688.1	-0.343186	0.0760733	4.41265e-07	5.51973e-05	Mzt1												ENSMUSG00000026090	13610.1	0.117153	0.110088	0.0141785	0.154886	Cracdl			ENSMUSG00000053963	29016.1	0.265819	0.0477503	2.61e-09	2.42e-07	Stum
ENSMUSG00000037416	2553.3	-0.344657	0.0697695	3.75143e-08	8.12185e-06	Dmxl1												ENSMUSG00000032913	2420.31	0.116923	0.047465	0.00148045	0.0430948	Lrig2			ENSMUSG00000027677	7082.71	0.265265	0.0594948	6.45e-07	2.52e-05	Ttc14
ENSMUSG00000031278	2431.58	-0.344827	0.0657581	8.37965e-09	2.54968e-06	Acsl4												ENSMUSG00000067889	53192	0.116643	0.0704671	0.00758231	0.113607	Sptbn2			ENSMUSG00000037112	794.058	0.264778	0.0674892	9.08e-06	0.000211637	Sik2
ENSMUSG00000060002	1541.82	-0.345634	0.0885621	4.74595e-06	0.000392867	Chpt1												ENSMUSG00000009995	2358.83	0.116344	0.037709	0.000244354	0.0132066	Tafazzin			ENSMUSG00000032849	363.843	0.264624	0.0845402	0.000160703	0.00203422	Abcc4
ENSMUSG00000035566	3061.92	-0.347743	0.0685248	1.70248e-08	4.45733e-06	Pcdh17												ENSMUSG00000029651	1805.22	0.116342	0.0461882	0.00135336	0.0400544	Mtus2			ENSMUSG00000022105	1474.82	0.264261	0.0752113	3.91e-05	0.000671906	Rb1
ENSMUSG00000107962	378.225	-0.349712	0.147887	0.000804065	0.0203878	Gm43980												ENSMUSG00000037112	796.77	0.116267	0.0882669	0.0118073	0.14078	Sik2			ENSMUSG00000029647	1540.6	0.264204	0.0461432	9.91e-10	1.05e-07	Pan3
ENSMUSG00000032423	1788.24	-0.350659	0.0833194	1.41511e-06	0.000142244	Syncrip												ENSMUSG00000030795	10406.7	0.116106	0.0422147	0.000705241	0.0263607	Fus			ENSMUSG00000040372	374.675	0.264191	0.140031	0.00359834	0.022074	Gpr63
ENSMUSG00000064115	6566.76	-0.351963	0.0764364	1.48816e-07	2.23383e-05	Cadm2												ENSMUSG00000026740	1427.64	0.11609	0.0871573	0.011481	0.139073	Dnajc1			ENSMUSG00000110317	198.381	0.263991	0.115515	0.0014653	0.011206	Gm45250
ENSMUSG00000029823	5740.76	-0.352337	0.0608403	3.51027e-10	1.88184e-07	Luc7l2												ENSMUSG00000054823	4639.1	0.116056	0.0483218	0.00172741	0.0470924	Nsd3			ENSMUSG00000005580	3619.83	0.263935	0.0637492	3.05e-06	8.78e-05	Adcy9
ENSMUSG00000033740	472.441	-0.352859	0.177426	0.00115598	0.0268331	St18												ENSMUSG00000107585	2390.76	0.115962	0.0884134	0.0121554	0.142886	3300002P13Rik			ENSMUSG00000070733	2987.36	0.26347	0.0510996	2.4e-08	1.56e-06	Fryl
ENSMUSG00000103697	752.397	-0.353113	0.146113	0.000484184	0.0144384	Gm38020												ENSMUSG00000062296	20524.6	0.115827	0.0420131	0.000667987	0.0255217	Trank1			ENSMUSG00000020220	5970.12	0.263195	0.0373827	1.88e-13	4.94e-11	Vps13d
ENSMUSG00000022762	1879.61	-0.353174	0.0870816	2.48549e-06	0.000229252	Ncam2												ENSMUSG00000023764	914.919	0.115784	0.0975948	0.0129203	0.147911	Sfi1			ENSMUSG00000028248	10817	0.263193	0.0368812	8.46e-14	2.46e-11	Pnisr
ENSMUSG00000026158	3114.32	-0.355862	0.0627569	6.76396e-10	3.4613e-07	Ogfrl1												ENSMUSG00000031376	6952.83	0.115713	0.062868	0.00549827	0.0950826	Atp2b3			ENSMUSG00000047910	345.002	0.263006	0.0788278	7.7e-05	0.00113726	Pcdhb16
ENSMUSG00000036095	3927.57	-0.357186	0.0667917	3.68918e-09	1.48331e-06	Dgkb												ENSMUSG00000040940	3321.21	0.115554	0.0517367	0.00254265	0.0609608	Arhgef1			ENSMUSG00000038024	463.999	0.262828	0.0732192	3e-05	0.000546421	Dennd4c
ENSMUSG00000031246	2948.14	-0.358019	0.0838092	1.21805e-06	0.000125805	Sh3bgrl												ENSMUSG00000042724	1594.83	0.11552	0.0876387	0.0112207	0.138249	Map3k9			ENSMUSG00000040850	2216.88	0.262732	0.0445524	3.3e-10	4.08e-08	Psme4
ENSMUSG00000032487	349.349	-0.358285	0.15213	0.000640936	0.0176422	Ptgs2												ENSMUSG00000050600	1959.47	0.11544	0.0599367	0.00486142	0.0888225	Zfp831			ENSMUSG00000105245	112.944	0.262409	0.171395	0.00704777	0.0363134	Gm31305
ENSMUSG00000018199	1927.41	-0.359733	0.0723121	3.38976e-08	7.55413e-06	Ro60												ENSMUSG00000037996	28328.7	0.115344	0.0524009	0.00271838	0.0627492	Slc24a2			ENSMUSG00000004891	316.175	0.262375	0.101486	0.000803153	0.00706954	Nes
ENSMUSG00000025321	1380.87	-0.362304	0.103647	2.06202e-05	0.00127551	Itgb8												ENSMUSG00000031627	870.354	0.115279	0.0789584	0.0105689	0.133665	Irf2			ENSMUSG00000018199	1998.8	0.261926	0.0687157	1.23e-05	0.000269641	Ro60
ENSMUSG00000104362	375.609	-0.362723	0.150342	0.000527651	0.015386	Gm37928												ENSMUSG00000054051	1766.9	0.115093	0.0506012	0.00240221	0.0585898	Ercc6			ENSMUSG00000018906	771.477	0.261123	0.0771219	6.32e-05	0.000976769	P4ha2
ENSMUSG00000035597	1842.46	-0.363255	0.0758072	8.0214e-08	1.41102e-05	Prpf39												ENSMUSG00000032356	25608.9	0.115022	0.0426663	0.00083803	0.0297472	Rasgrf1			ENSMUSG00000032855	7378.23	0.260711	0.03442	3.84e-15	1.67e-12	Pkd1
ENSMUSG00000074634	630.033	-0.363462	0.114906	7.81863e-05	0.00346544	Tmem267												ENSMUSG00000018334	6322.07	0.114866	0.13277	0.0140428	0.154142	Ksr1			ENSMUSG00000019852	6318.66	0.260459	0.0333629	5.99e-16	3.2e-13	Arfgef3
ENSMUSG00000033849	1782.29	-0.364634	0.0917896	3.54635e-06	0.000300186	B3galt2												ENSMUSG00000049658	1928.79	0.114653	0.0617427	0.00585045	0.0984296	Bdp1			ENSMUSG00000085030	430.758	0.260357	0.0821252	0.000138564	0.0018295	2810455O05Rik
ENSMUSG00000072501	2740.91	-0.365495	0.0713788	1.37465e-08	3.86896e-06	Phf20l1												ENSMUSG00000022094	1588.27	0.114079	0.0567877	0.00443957	0.083747	Slc39a14			ENSMUSG00000020527	522.06	0.260314	0.0656058	6.92e-06	0.000171166	Myo19
ENSMUSG00000067336	5566.78	-0.366828	0.0581571	1.31736e-11	1.2359e-08	Bmpr2												ENSMUSG00000048617	147.547	0.113968	0.228474	0.0126938	0.146181	Rtbdn			ENSMUSG00000025324	459.304	0.260143	0.115767	0.00157603	0.0118276	Atp10a
ENSMUSG00000026107	658.994	-0.369848	0.116794	7.63842e-05	0.00345355	Nabp1												ENSMUSG00000027540	2314.01	0.113963	0.0620142	0.00605428	0.100228	Ptpn1			ENSMUSG00000085998	138.492	0.259927	0.124291	0.00268869	0.0177216	AW822252
ENSMUSG00000022674	819.899	-0.370229	0.0960395	6.52488e-06	0.000503131	Ube2v2												ENSMUSG00000047250	458.933	0.113931	0.0777869	0.0104941	0.133212	Ptgs1			ENSMUSG00000078129	61.6566	0.259677	0.251344	0.00979919	0.0467162	Actl10
ENSMUSG00000056145	998.184	-0.370582	0.108658	3.39106e-05	0.00188062	AI504432												ENSMUSG00000035954	13082.7	0.113748	0.0606033	0.00535323	0.0935382	Dock4			ENSMUSG00000068284	3579.3	0.259532	0.0404396	1.65e-11	2.79e-09	Usf3
ENSMUSG00000041685	1464.71	-0.373043	0.0867619	8.95947e-07	9.69863e-05	Fcho2												ENSMUSG00000037926	2292.07	0.113434	0.0510788	0.00277994	0.063543	Ssh2			ENSMUSG00000036555	1772.29	0.259291	0.0589431	1.01e-06	3.64e-05	Iqce
ENSMUSG00000037475	2042.07	-0.378355	0.0752826	2.34691e-08	5.7438e-06	Thoc2												ENSMUSG00000001173	3620.38	0.113379	0.0376566	0.000320072	0.01593	Ocrl			ENSMUSG00000040734	170.423	0.259271	0.124076	0.00251565	0.0168222	Ppp1r13l
ENSMUSG00000044067	2803.77	-0.379342	0.0730415	9.85375e-09	2.84445e-06	Gpr22												ENSMUSG00000028957	2662.79	0.11334	0.0767325	0.0104722	0.133152	Per3			ENSMUSG00000025937	462.941	0.25924	0.06552	7.69e-06	0.000186131	Lactb2
ENSMUSG00000071337	5029.7	-0.379431	0.0645482	2.02753e-10	1.20137e-07	Tia1												ENSMUSG00000030518	4989.49	0.11318	0.0559048	0.0043013	0.0821696	Fam189a1			ENSMUSG00000031434	180.645	0.258799	0.113644	0.00169097	0.0124446	Morc4
ENSMUSG00000048040	874.309	-0.381252	0.105351	1.76592e-05	0.00114293	Arxes2												ENSMUSG00000030621	1642.65	0.113052	0.0621529	0.0061289	0.100567	Me3			ENSMUSG00000027111	966.625	0.258542	0.0589942	1.28e-06	4.41e-05	Itga6
ENSMUSG00000022788	1222.53	-0.383239	0.0915708	1.13956e-06	0.000118788	Fgd4												ENSMUSG00000097178	258.452	0.112726	0.99252	0.00899184	0.122608	2310002F09Rik			ENSMUSG00000017291	5531.81	0.258314	0.0380115	1.13e-12	2.36e-10	Taok1
ENSMUSG00000055761	196.801	-0.391605	0.24188	0.00201043	0.039431	Nkain3												ENSMUSG00000049313	21257.4	0.112526	0.0503293	0.00273062	0.0628686	Sorl1			ENSMUSG00000087042	191.143	0.25823	0.11123	0.00154807	0.0116772	Gm11611
ENSMUSG00000046699	1357.17	-0.39433	0.0797047	3.42211e-08	7.55413e-06	Slitrk4												ENSMUSG00000043987	1220.36	0.112236	0.0956534	0.0132925	0.150287	Cep164			ENSMUSG00000039704	3113.1	0.257797	0.0449061	9.03e-10	9.77e-08	Lmbrd2
ENSMUSG00000055531	3835.96	-0.39456	0.0676468	3.26734e-10	1.83918e-07	Cpsf6												ENSMUSG00000000489	893.762	0.112101	0.095259	0.0133071	0.150342	Pdgfb			ENSMUSG00000042708	153.732	0.257543	0.130304	0.00318429	0.0201461	Shcbp1l
ENSMUSG00000074968	2763.19	-0.398088	0.0921917	5.49449e-07	6.56197e-05	Ano3												ENSMUSG00000039637	2714.56	0.111809	0.0477778	0.00217393	0.0544781	Coro7			ENSMUSG00000114584	226.604	0.257277	0.114039	0.0019594	0.0138403	Gm47694
ENSMUSG00000035133	4025.24	-0.399135	0.0760201	6.48775e-09	2.14821e-06	Arhgap5												ENSMUSG00000060212	5269.11	0.111799	0.0560985	0.004404	0.0836168	Pcnx2			ENSMUSG00000060924	3899.22	0.257217	0.0537266	1.67e-07	8.22e-06	Csmd1
ENSMUSG00000063760	720.112	-0.401939	0.11862	2.83601e-05	0.0016629	Rnf217												ENSMUSG00000053080	1908.58	0.11179	0.0654027	0.00757619	0.113607	Zfta			ENSMUSG00000033327	730.671	0.257185	0.118229	0.00197025	0.0139111	Tnxb
ENSMUSG00000021733	1703.38	-0.401941	0.0818007	4.14709e-08	8.64592e-06	Slc4a7												ENSMUSG00000015377	3494.31	0.111741	0.0509134	0.00302762	0.0667109	Dennd6b			ENSMUSG00000026790	4155.08	0.256905	0.040869	3.04e-11	4.7e-09	Odf2
ENSMUSG00000110249	348.12	-0.407785	0.140662	0.000174058	0.00659778	9330121K16Rik												ENSMUSG00000021725	1033.47	0.11143	0.102969	0.0140356	0.154142	Parp8			ENSMUSG00000031503	4365.67	0.256902	0.0679581	1.5e-05	0.000319555	Col4a2
ENSMUSG00000003452	1379.06	-0.409025	0.0833328	4.79859e-08	9.443e-06	Bicd1												ENSMUSG00000052783	129.829	0.111342	0.178757	0.0150251	0.159965	Grk4			ENSMUSG00000035305	241.806	0.255769	0.129085	0.00336869	0.0210473	Ror1
ENSMUSG00000026361	1578.44	-0.409863	0.082452	3.24266e-08	7.45018e-06	Cdc73												ENSMUSG00000051375	13874.6	0.111229	0.0786022	0.0107512	0.134782	Pcdh1			ENSMUSG00000035954	10044.5	0.255513	0.0446529	1.06e-09	1.11e-07	Dock4
ENSMUSG00000038174	3320.1	-0.413091	0.0683076	8.73696e-11	6.14754e-08	Fam126b												ENSMUSG00000029427	1177.26	0.111218	0.0647222	0.00773947	0.115417	Zcchc8			ENSMUSG00000034563	110.041	0.255437	0.164221	0.00651785	0.0342482	Ccpg1
ENSMUSG00000030759	3418.16	-0.413178	0.0603132	3.65054e-13	5.87111e-10	Far1												ENSMUSG00000025586	3734.09	0.110898	0.0463654	0.00190544	0.0499277	Cpeb1			ENSMUSG00000034647	2914.94	0.255381	0.0481614	1.26e-08	9.53e-07	Ankrd12
ENSMUSG00000037236	6599.33	-0.415843	0.0673106	4.79024e-11	3.59523e-08	Matr3												ENSMUSG00000038886	9702.85	0.110831	0.0395976	0.000620655	0.0242692	Man2a2			ENSMUSG00000064043	2125.82	0.255279	0.0529362	1.44e-07	7.29e-06	Trerf1
ENSMUSG00000022306	621.474	-0.41634	0.116405	1.42954e-05	0.000946693	Zfpm2												ENSMUSG00000110605	93.5674	0.110196	0.559857	0.00961385	0.127899	Gm32856			ENSMUSG00000054051	1493.46	0.255027	0.0633246	5.71e-06	0.000147644	Ercc6
ENSMUSG00000027009	1130.08	-0.41772	0.0893487	1.1452e-07	1.81587e-05	Itga4												ENSMUSG00000030554	2276.5	0.110191	0.0406115	0.000850913	0.0299305	Synm			ENSMUSG00000059146	9329.11	0.254866	0.0480552	1.14e-08	8.79e-07	Ntrk3
ENSMUSG00000034701	425.389	-0.422	0.146247	0.00013568	0.00541663	Neurod1												ENSMUSG00000024764	2038.9	0.110126	0.0403008	0.000790841	0.0287219	Naa40			ENSMUSG00000000416	9512.65	0.254687	0.0526675	1.27e-07	6.53e-06	Cttnbp2
ENSMUSG00000009207	1479.58	-0.423962	0.0786138	3.93548e-09	1.51102e-06	Lnpk												ENSMUSG00000031292	8276.8	0.110087	0.067984	0.00906257	0.123099	Cdkl5			ENSMUSG00000029427	1098.52	0.254405	0.053702	2.33e-07	1.07e-05	Zcchc8
ENSMUSG00000026384	2999.32	-0.424754	0.079304	4.51387e-09	1.54313e-06	Ptpn4												ENSMUSG00000052516	3739.06	0.109629	0.0804387	0.0132363	0.150198	Robo2			ENSMUSG00000031290	810.996	0.254326	0.0864284	0.000274354	0.00305685	Lrch2
ENSMUSG00000064349	308.979	-0.425085	0.218729	0.00167349	0.0348891	mt-Tc												ENSMUSG00000027639	784.569	0.109372	0.0993517	0.0148807	0.159193	Samhd1			ENSMUSG00000055866	1902.65	0.254277	0.0806248	0.00014707	0.00191736	Per2
ENSMUSG00000055373	3527.76	-0.425731	0.0683037	2.90308e-11	2.51407e-08	Fut9												ENSMUSG00000024168	221.106	0.109276	0.13053	0.0167927	0.169589	Tmem204			ENSMUSG00000062198	393.512	0.254185	0.0791953	0.000120089	0.00163647	2700097O09Rik
ENSMUSG00000103375	94.2218	-0.431774	0.315201	0.00369232	0	Gm37181												ENSMUSG00000011382	402.555	0.109233	0.0876187	0.0148776	0.159193	Dhdh			ENSMUSG00000050310	2671.07	0.254017	0.0433112	5.23e-10	6.32e-08	Rictor
ENSMUSG00000074024	136.356	-0.432953	0.274831	0.0026514	0	4632427E13Rik												ENSMUSG00000005225	755.895	0.109123	0.0549753	0.00515633	0.0919396	Plekha8			ENSMUSG00000005533	2147.36	0.253751	0.0493916	3.07e-08	1.91e-06	Igf1r
ENSMUSG00000051412	826.864	-0.433857	0.107662	2.42431e-06	0.000225561	NA												ENSMUSG00000053552	970.107	0.108869	0.0600425	0.00687753	0.108309	Ebf4			ENSMUSG00000031508	2816.61	0.253724	0.0651266	9.23e-06	0.000214351	Ankrd10
ENSMUSG00000032925	386.552	-0.433914	0.137122	8.37886e-05	0.00368474	Itgbl1												ENSMUSG00000020697	1086.29	0.108718	0.0462595	0.00230474	0.0568088	Lig3			ENSMUSG00000056267	878.971	0.253132	0.0675699	1.55e-05	0.000325319	Cep70
ENSMUSG00000100826	3083.49	-0.434191	0.0797478	2.37854e-09	9.91765e-07	Snhg14												ENSMUSG00000015659	1104.33	0.10839	0.0737364	0.0113663	0.138991	Serac1			ENSMUSG00000032846	1211.8	0.252334	0.0634165	7.24e-06	0.000177922	Zswim6
ENSMUSG00000043991	1960.33	-0.434223	0.105859	1.26464e-06	0.00012943	Pura												ENSMUSG00000039349	441.439	0.108339	0.111182	0.0165895	0.168524	C130074G19Rik			ENSMUSG00000018554	154.053	0.252331	0.13625	0.00423252	0.0249121	Ybx2
ENSMUSG00000031290	792.715	-0.434433	0.0982267	4.13136e-07	5.34607e-05	Lrch2												ENSMUSG00000078816	29570.1	0.108333	0.0520149	0.00401469	0.0792314	Prkcg			ENSMUSG00000048251	5871.99	0.252118	0.0676921	1.85e-05	0.00037423	Bcl11b
ENSMUSG00000000838	2062.84	-0.437508	0.0724411	1.00204e-10	6.63584e-08	Fmr1												ENSMUSG00000022515	2253.88	0.108326	0.0579461	0.00620879	0.101594	Anks3			ENSMUSG00000005886	3777.04	0.251781	0.0451445	2.58e-09	2.41e-07	Ncoa2
ENSMUSG00000025903	482.681	-0.441861	0.134523	5.33111e-05	0.0027531	Lypla1												ENSMUSG00000026207	6662.57	0.108098	0.0779259	0.0118837	0.141256	Speg			ENSMUSG00000037395	826.926	0.251653	0.0632108	7.72e-06	0.000186674	Rcor3
ENSMUSG00000050321	3885.14	-0.443127	0.0633373	1.20545e-13	2.71419e-10	Neto1												ENSMUSG00000032966	17224.1	0.107688	0.0523299	0.00453688	0.0849953	Fkbp1a			ENSMUSG00000079177	170.387	0.251644	0.117537	0.00246998	0.0165837	Fam228a
ENSMUSG00000117284	283.671	-0.451529	0.156321	0.000159472	0.00612741	Gm7072												ENSMUSG00000020589	10364	0.107623	0.0712336	0.0115362	0.139184	Cyria			ENSMUSG00000020715	663.49	0.251513	0.0681254	2.12e-05	0.000413465	Ern1
ENSMUSG00000031438	727.978	-0.456007	0.101345	3.39045e-07	4.49055e-05	Rnf128												ENSMUSG00000036959	1060.66	0.107515	0.0567941	0.00615132	0.10076	Bcorl1			ENSMUSG00000038344	573.229	0.251397	0.0753729	8.35e-05	0.00121234	Txlng
ENSMUSG00000004151	4167.86	-0.463182	0.0666016	2.74161e-13	5.14417e-10	Etv1												ENSMUSG00000020721	2959.4	0.107061	0.0710615	0.0108386	0.135043	Helz			ENSMUSG00000056476	1636.3	0.25111	0.0422485	2.95e-10	3.78e-08	Med12l
ENSMUSG00000063663	521.554	-0.470178	0.117728	2.59594e-06	0.000233057	Brwd3												ENSMUSG00000006711	1769.25	0.106989	0.0506755	0.00401177	0.0792314	D130043K22Rik			ENSMUSG00000092341	27058.1	0.250781	0.120469	0.0025803	0.0171851	Malat1
ENSMUSG00000113167	120.878	-0.47619	0.273332	0.00207272	0	Gm48482												ENSMUSG00000039936	1156.2	0.106966	0.06486	0.00920588	0.124287	Pik3cd			ENSMUSG00000021313	11081.5	0.250584	0.0637438	7.05e-06	0.00017361	Ryr2
ENSMUSG00000106099	185.834	-0.477841	0.197661	0.000545332	0	Gm42664												ENSMUSG00000041161	347.749	0.106926	0.0840464	0.0149988	0.159795	Otud3			ENSMUSG00000006154	98.4443	0.250076	0.163992	0.00697327	0.0360484	Eps8l1
ENSMUSG00000073514	4129.29	-0.481485	0.0721803	1.17084e-12	1.31813e-09	Dok6												ENSMUSG00000021662	3202.77	0.10689	0.0800765	0.0134621	0.150776	Arhgef28			ENSMUSG00000038205	2714.11	0.249822	0.0755796	8.9e-05	0.00128276	Prkab2
ENSMUSG00000063406	970.856	-0.482783	0.0946526	1.8552e-08	4.74678e-06	Tmed5												ENSMUSG00000035735	6173.42	0.106818	0.0913978	0.015535	0.163004	Dagla			ENSMUSG00000078490	434.792	0.249645	0.0890265	0.000426579	0.00430138	Cfap74
ENSMUSG00000062949	410.801	-0.483439	0.155323	6.41308e-05	0.00309865	Atp11c												ENSMUSG00000038241	2184.08	0.106645	0.0682032	0.0101949	0.131588	Cep250			ENSMUSG00000044042	1371.51	0.249468	0.0547953	5.46e-07	2.22e-05	Fmn1
ENSMUSG00000064347	197.286	-0.490239	0.224813	0.00119961	0.0273939	mt-Ta												ENSMUSG00000037972	7390.01	0.106124	0.0467255	0.00282609	0.0641849	Snn			ENSMUSG00000000530	352.517	0.249322	0.100068	0.00114338	0.00929811	Acvrl1
ENSMUSG00000102976	305.612	-0.491359	0.153269	4.36861e-05	0.0023532	Zc3h11a												ENSMUSG00000027692	10817.5	0.106105	0.0459606	0.00252869	0.0607199	Tnik			ENSMUSG00000029528	2141.34	0.248938	0.0568634	1.2e-06	4.18e-05	Pxn
ENSMUSG00000039239	1246.45	-0.491754	0.115809	5.53728e-07	6.56197e-05	Tgfb2												ENSMUSG00000066571	935.959	0.105953	0.0608649	0.00820566	0.118296	Garre1			ENSMUSG00000018844	160.802	0.248867	0.144035	0.00536057	0.0295751	Fndc8
ENSMUSG00000045441	464.035	-0.49624	0.130683	5.26029e-06	0.000429133	Gprin3												ENSMUSG00000038271	2457.64	0.105914	0.0625897	0.00850748	0.120079	Iffo1			ENSMUSG00000050545	243.153	0.248766	0.110091	0.00185094	0.0132666	Fam228b
ENSMUSG00000021596	1843.56	-0.500136	0.100104	3.9667e-08	8.42587e-06	Mctp1												ENSMUSG00000024242	3948.91	0.105913	0.0464289	0.00280854	0.0638798	Map4k3			ENSMUSG00000025586	3297.86	0.248552	0.0425649	5.93e-10	7.02e-08	Cpeb1
ENSMUSG00000025326	2696.43	-0.500949	0.0675901	5.51835e-15	1.55314e-11	Ube3a												ENSMUSG00000024502	2179.65	0.105849	0.0486815	0.00352518	0.0729102	Jakmip2			ENSMUSG00000105368	181.175	0.248497	0.159282	0.00669234	0.0348773	Gm43759
ENSMUSG00000032327	321.468	-0.502993	0.19015	0.000215397	0.00779722	Stra6												ENSMUSG00000056608	3350.08	0.105668	0.0509525	0.00442688	0.083747	Chd9			ENSMUSG00000029544	2045.18	0.248023	0.0571496	1.42e-06	4.76e-05	Cabp1
ENSMUSG00000031997	489.615	-0.503967	0.171441	0.000108783	0.00456603	Trpc6												ENSMUSG00000028842	3673.23	0.105634	0.0750475	0.0130216	0.148633	Ago3			ENSMUSG00000020788	265.492	0.246966	0.127211	0.00392837	0.0235831	Atp2a3
ENSMUSG00000035236	2926.92	-0.518665	0.0618275	2.23444e-18	1.25777e-14	Scai												ENSMUSG00000039813	199.693	0.105508	0.157494	0.0164268	0.167529	Tbc1d2			ENSMUSG00000048732	733.014	0.246773	0.0564298	1.36e-06	4.6e-05	Klhl11
ENSMUSG00000041324	317.203	-0.523265	0.182192	0.000145319	0.00568057	Inhba												ENSMUSG00000037487	8304.86	0.105498	0.0541718	0.00549189	0.0950784	Ubr5			ENSMUSG00000028108	217.336	0.246744	0.108733	0.00208577	0.0144979	Ecm1
ENSMUSG00000047996	159.129	-0.526678	0.196508	0.000264545	0	Prrg1												ENSMUSG00000030499	581.999	0.105481	0.09016	0.0162747	0.167077	Kctd15			ENSMUSG00000040836	6063.39	0.246662	0.0868217	0.000386899	0.00400618	Gpr161
ENSMUSG00000106746	108.149	-0.539972	0.344202	0.00387539	0	2900064F13Rik												ENSMUSG00000049775	28063.3	0.105454	0.0590074	0.00798297	0.116933	Tmsb4x			ENSMUSG00000018076	4262.42	0.24633	0.0470614	1.74e-08	1.23e-06	Med13l
ENSMUSG00000030889	248.455	-0.552551	0.239292	0.00051051	0.014967	Vwa3a												ENSMUSG00000001909	3009.97	0.105037	0.0406435	0.00130713	0.039295	Trmt1			ENSMUSG00000084849	87.4202	0.246135	0.166123	0.00832062	0.041136	Gm16105
ENSMUSG00000086429	268.074	-0.558318	0.168307	4.96576e-05	0.00258817	Gt(ROSA)26Sor												ENSMUSG00000037224	1345.06	0.105029	0.0620769	0.00895532	0.1225	Zfyve28			ENSMUSG00000025813	4474.32	0.246132	0.0775227	0.000138293	0.00182739	Homer2
ENSMUSG00000073062	340.047	-0.559445	0.149145	6.26528e-06	0.000489823	Zxdb												ENSMUSG00000040451	1292.92	0.104856	0.0670183	0.0112927	0.138693	Sgms1			ENSMUSG00000041180	724.49	0.245473	0.105216	0.00168523	0.0124342	Hectd2
ENSMUSG00000109536	1308.32	-0.566691	0.0852085	1.06971e-12	1.31813e-09	9330162G02Rik												ENSMUSG00000035569	10410.9	0.10475	0.0460786	0.00284425	0.0643327	Ankrd11			ENSMUSG00000034422	115.603	0.245028	0.133662	0.00504456	0.0283705	Parp14
ENSMUSG00000052726	589.634	-0.56908	0.113959	1.89957e-08	4.75231e-06	Kcnt2												ENSMUSG00000042700	16530.1	0.10467	0.0447426	0.00249451	0.0600851	Sipa1l1			ENSMUSG00000072294	898.214	0.244823	0.0701686	4.49e-05	0.000747682	Klf12
ENSMUSG00000046523	1265.52	-0.586161	0.0918359	8.33319e-12	8.52864e-09	Kctd4												ENSMUSG00000025571	5988.78	0.104358	0.0467101	0.00308825	0.0673451	Tnrc6c			ENSMUSG00000109321	292.401	0.244685	0.106763	0.00165288	0.0122472	A330076H08Rik
ENSMUSG00000029123	136.081	-0.608956	0.234392	0.000309523	0	Stk32b												ENSMUSG00000032383	3771.96	0.104323	0.0484705	0.00372757	0.0757825	Ppib			ENSMUSG00000021413	4360.26	0.244669	0.0412837	3.22e-10	4.01e-08	Prpf4b
ENSMUSG00000091509	98.4335	-0.609116	0.301181	0.00145498	0	Gm17066												ENSMUSG00000029468	393.651	0.104173	0.0873944	0.0163083	0.167135	P2rx7			ENSMUSG00000113328	362.388	0.244267	0.104436	0.00155449	0.011715	Gm47260
ENSMUSG00000102729	188.699	-0.609892	0.198313	8.41992e-05	0	Gm32444												ENSMUSG00000031174	896.472	0.104119	0.0745349	0.0139724	0.154142	Rpgr			ENSMUSG00000044906	506.505	0.244203	0.0724783	8.06e-05	0.00118184	4930503L19Rik
ENSMUSG00000040167	69.4237	-0.627909	0.371818	0.00227767	0	Ikzf5												ENSMUSG00000097391	1216.35	0.103933	0.0760994	0.0142187	0.155215	Mirg			ENSMUSG00000117548	91.9852	0.244106	0.217092	0.0102292	0.048376	Gm41662
ENSMUSG00000071753	3193.19	-0.641881	0.0800489	3.7815e-17	1.41907e-13	Cdr1os												ENSMUSG00000032560	3351.2	0.103901	0.0390773	0.00108247	0.0348663	Dnajc13			ENSMUSG00000031024	925.961	0.243937	0.0591018	3.64e-06	0.00010311	Denn2b
ENSMUSG00000032373	519.256	-0.642996	0.318402	0.00126661	0.0286911	Car12												ENSMUSG00000034656	5881.8	0.103852	0.0693863	0.0114342	0.139073	Cacna1a			ENSMUSG00000040455	1949.8	0.243755	0.0654227	1.81e-05	0.000367857	Usp45
ENSMUSG00000105572	114.709	-0.644019	0.256858	0.000328636	0	Gm43300												ENSMUSG00000006307	3411.91	0.103664	0.0635875	0.0096858	0.127993	Kmt2b			ENSMUSG00000074505	3706.18	0.243676	0.0666298	2.33e-05	0.000446973	Fat3
ENSMUSG00000084911	284.549	-0.663667	0.149747	4.32491e-07	5.47077e-05	Gm16185												ENSMUSG00000029403	2116.69	0.103602	0.0541807	0.00630529	0.102524	Cdkl2			ENSMUSG00000015501	12823.3	0.243368	0.0490006	8.09e-08	4.55e-06	Hivep2
ENSMUSG00000050122	151.158	-0.6881	0.279553	0.000267576	0	Vwa3b												ENSMUSG00000042359	5019	0.10352	0.0779806	0.0149303	0.159394	Osbpl6			ENSMUSG00000052632	2885.2	0.243221	0.0541987	7.63e-07	2.89e-05	Asap2
ENSMUSG00000026834	464.5	-0.722704	0.11674	3.39793e-11	2.73242e-08	Acvr1c												ENSMUSG00000029313	810.123	0.103437	0.0774338	0.0153525	0.162398	Aff1			ENSMUSG00000040721	3696.95	0.243125	0.0567175	2.17e-06	6.71e-05	Zfhx2
ENSMUSG00000046318	173.778	-0.725187	0.260858	0.000102147	0	Ccbe1												ENSMUSG00000040424	1920.98	0.103345	0.112988	0.0189336	0.180722	Hipk4			ENSMUSG00000055531	3972.92	0.242346	0.0687343	3.99e-05	0.000684306	Cpsf6
ENSMUSG00000114469	97.3062	-0.73592	0.264397	0.00017631	0	C730002L08Rik												ENSMUSG00000041771	1485.5	0.102843	0.0776334	0.015077	0.160298	Slc24a4			ENSMUSG00000057110	954.016	0.24209	0.0577862	2.96e-06	8.58e-05	Cntrl
ENSMUSG00000104459	73.7872	-0.744739	0.336274	0.000703685	0	Gm37824												ENSMUSG00000004451	673.578	0.102733	0.056875	0.00803914	0.117534	Ralb			ENSMUSG00000082286	369.194	0.241732	0.117833	0.00271931	0.017898	Pisd-ps1
ENSMUSG00000000948	322.635	-0.752917	0.160526	5.86433e-08	1.10034e-05	Gm38393												ENSMUSG00000029475	767.001	0.102692	0.0797584	0.0156238	0.163533	Kdm2b			ENSMUSG00000040648	1106.95	0.241698	0.052407	4.55e-07	1.91e-05	Ppip5k2
ENSMUSG00000104033	227.411	-0.775755	0.184307	7.5778e-07	8.53109e-05	Gm37773												ENSMUSG00000031561	4707.93	0.102674	0.0987338	0.0173292	0.171983	Tenm3			ENSMUSG00000037965	1648.24	0.2416	0.0462601	1.93e-08	1.31e-06	Zc3h7a
ENSMUSG00000027004	213.389	-0.806804	0.235721	1.13416e-05	0.000774539	Frzb												ENSMUSG00000033624	1337.33	0.102621	0.0593272	0.00889843	0.122045	Pdpr			ENSMUSG00000021140	5743.64	0.241433	0.0346395	3.32e-13	8.32e-11	Pcnx
ENSMUSG00000108993	160.086	-0.807921	0.208428	2.66727e-06	0	Gm44846												ENSMUSG00000024873	11469.7	0.102486	0.0794457	0.0155023	0.163004	Cnih2			ENSMUSG00000031626	4177.52	0.24117	0.0385432	5.24e-11	7.81e-09	Sorbs2
ENSMUSG00000108880	43.785	-0.851634	0.448288	0.00109894	0	Gm44560												ENSMUSG00000031072	688.299	0.102321	0.0698734	0.0135355	0.151379	LTO1			ENSMUSG00000063455	2885.2	0.240919	0.0489752	9.96e-08	5.41e-06	D630045J12Rik
ENSMUSG00000109332	73.9931	-0.925974	0.369377	0.000322644	0	Gm44742												ENSMUSG00000032425	2127.88	0.102188	0.0567117	0.00824104	0.118695	Zfp949			ENSMUSG00000033004	16015.5	0.240396	0.0406109	3.88e-10	4.76e-08	Mycbp2
ENSMUSG00000068457	433.313	-1.16786	0.329776	4.2463e-05	0.00229831	Uty												ENSMUSG00000034807	2590.4	0.102179	0.0572387	0.00842411	0.120067	Colgalt1			ENSMUSG00000022995	7628.36	0.240279	0.0365946	5.31e-12	9.76e-10	Enah
ENSMUSG00000007888	117.878	-1.19725	0.277376	3.82858e-07	0	Crlf1												ENSMUSG00000037847	263.692	0.101898	0.129782	0.0175089	0.172817	Nmrk1			ENSMUSG00000027977	2927.17	0.240143	0.0919426	0.000679869	0.00622599	Ndst3
ENSMUSG00000069045	746.915	-1.5627	0.324971	3.29952e-07	4.42215e-05	Ddx3y												ENSMUSG00000041642	5361.53	0.101888	0.0597644	0.00899431	0.122608	Kif21b			ENSMUSG00000030737	660.142	0.239647	0.0714175	7.43e-05	0.00110724	Slco2b1
ENSMUSG00000027002	20873.6	-0.118616	0.0688868	0.011754	0.124318													ENSMUSG00000055692	2775.44	0.101658	0.0638843	0.011473	0.139073	Tmem191c			ENSMUSG00000078671	2572.03	0.239375	0.0422495	1.76e-09	1.76e-07	Chd2
ENSMUSG00000030671	485.105	-0.1188	0.128861	0.0259175	0.200772													ENSMUSG00000040479	23524.7	0.101516	0.0737991	0.0147984	0.15886	Dgkz			ENSMUSG00000034243	5836.66	0.239116	0.0343962	4.67e-13	1.07e-10	Golgb1
ENSMUSG00000032745	1977.09	-0.118837	0.0763848	0.0165703	0.153791													ENSMUSG00000039801	3471.81	0.101376	0.0584445	0.00878048	0.121298	Cplane1			ENSMUSG00000025776	131.405	0.238983	0.202982	0.0100226	0.0475896	Crispld1
ENSMUSG00000005886	3398.39	-0.11885	0.0646172	0.0103525	0.115738													ENSMUSG00000028059	5110.02	0.101048	0.0676523	0.0132814	0.150287	Arhgef2			ENSMUSG00000038664	10783.5	0.238855	0.0432321	3.85e-09	3.41e-07	Herc1
ENSMUSG00000046442	13935.9	-0.118897	0.0593203	0.00706986	0.0916477													ENSMUSG00000079177	205.964	0.101042	0.122643	0.0188942	0.180716	Fam228a			ENSMUSG00000024298	4320.59	0.238692	0.0557651	1.91e-06	5.99e-05	Zfp871
ENSMUSG00000033060	4905.12	-0.119064	0.0726685	0.0134029	0.134964													ENSMUSG00000015451	405.187	0.100994	0.135415	0.0177234	0.174319	C4a			ENSMUSG00000089832	645.222	0.238185	0.119126	0.00305041	0.0194927	Shkbp1
ENSMUSG00000041763	1897.3	-0.11911	0.0783035	0.0163407	0.152461													ENSMUSG00000025417	4634.64	0.100939	0.0495613	0.00512913	0.0917683	Pip4k2c			ENSMUSG00000022961	17885.7	0.238023	0.0328135	5.05e-14	1.61e-11	Son
ENSMUSG00000063273	1986.09	-0.11942	0.0709927	0.0135158	0.135374													ENSMUSG00000051166	5570.7	0.100936	0.0473335	0.00409217	0.0795461	Eml5			ENSMUSG00000041258	2219.02	0.237913	0.0472602	5.98e-08	3.46e-06	Zfp236
ENSMUSG00000026986	664.628	-0.119555	0.111252	0.0258348	0.200308													ENSMUSG00000056167	2762.74	0.100915	0.040047	0.00172192	0.0470254	Cnot10			ENSMUSG00000047986	143.162	0.236786	0.150369	0.00751948	0.0382136	Palm3
ENSMUSG00000020590	2817.08	-0.119698	0.071173	0.0128369	0.13138													ENSMUSG00000104344	401.638	0.100852	0.0847422	0.0176202	0.173539	Gm38077			ENSMUSG00000033306	491.748	0.236662	0.0713033	9.77e-05	0.00138418	Lpp
ENSMUSG00000110185	3447.89	-0.119763	0.0651696	0.0105988	0.11779													ENSMUSG00000066621	5442.92	0.100709	0.0555024	0.00787279	0.115885	Tecpr1			ENSMUSG00000044072	1750.02	0.236553	0.049921	2.58e-07	1.17e-05	Eml6
ENSMUSG00000030059	1288.81	-0.11983	0.0911674	0.0207973	0.175514													ENSMUSG00000031565	4589.96	0.100431	0.0622552	0.0109674	0.135993	Fgfr1			ENSMUSG00000027678	1992.85	0.236452	0.061758	1.44e-05	0.000308911	Ncoa3
ENSMUSG00000046351	1103.85	-0.119931	0.0911378	0.021762	0.180676													ENSMUSG00000020115	2265.55	0.100137	0.0434202	0.00295552	0.0656821	Tbk1			ENSMUSG00000035236	2991.67	0.235854	0.0663214	3.73e-05	0.000649982	Scai
ENSMUSG00000069662	4202.06	-0.120073	0.0840025	0.0205567	0.174137													ENSMUSG00000062729	1010.89	0.100098	0.0636818	0.0122261	0.143025	Ppox			ENSMUSG00000035126	473.736	0.23583	0.0851153	0.000502585	0.00487767	Dnai4
ENSMUSG00000022961	16088.4	-0.120336	0.0569786	0.00548872	0.0773988													ENSMUSG00000025019	620.477	0.100033	0.112424	0.018641	0.17944	Lcor			ENSMUSG00000067336	5733.77	0.23546	0.0533203	1.1e-06	3.9e-05	Bmpr2
ENSMUSG00000021770	3355.79	-0.120509	0.0640431	0.00895647	0.105806													ENSMUSG00000032261	1623.18	-0.100058	0.0981526	0.0225738	0.196943	Sh3bgrl2			ENSMUSG00000027692	9165.91	0.235318	0.0442353	1.29e-08	9.67e-07	Tnik
ENSMUSG00000031198	868.475	-0.120879	0.101762	0.0228602	0.186088													ENSMUSG00000029447	5105.08	-0.100159	0.053035	0.00779979	0.115548	Cct6a			ENSMUSG00000030084	7436.36	0.23482	0.0589736	7.41e-06	0.000180607	Plxna1
ENSMUSG00000021945	2893.7	-0.120975	0.0686097	0.0110627	0.120267													ENSMUSG00000030314	1066.21	-0.100463	0.0511647	0.00659328	0.105438	Atg7			ENSMUSG00000027544	573.43	0.234812	0.091929	0.000960213	0.00815713	Nfatc2
ENSMUSG00000031529	4393.11	-0.121005	0.0600066	0.00681236	0.0899104													ENSMUSG00000024007	398.059	-0.10049	0.0708449	0.0154007	0.162515	Ppil1			ENSMUSG00000029862	164.643	0.234385	0.135301	0.00572594	0.0309616	Clcn1
ENSMUSG00000050587	3387.84	-0.121072	0.0685928	0.0113988	0.1221													ENSMUSG00000028565	1553.7	-0.100578	0.0837977	0.0197627	0.18512	Nfia			ENSMUSG00000032198	1078.73	0.234209	0.0691132	8.29e-05	0.00120674	Dock6
ENSMUSG00000056342	4624.89	-0.121108	0.0647628	0.00884552	0.104816													ENSMUSG00000074923	2912.58	-0.100598	0.0468502	0.00458467	0.0855805	Pak6			ENSMUSG00000028950	141.279	0.233985	0.135458	0.0060143	0.0320746	Tas1r1
ENSMUSG00000052137	263.646	-0.121283	0.205919	0.0175408	0.158139													ENSMUSG00000029326	1452.43	-0.100641	0.0533514	0.00755652	0.113607	Enoph1			ENSMUSG00000024045	4495.99	0.233686	0.0424355	4.24e-09	3.69e-07	Akap8
ENSMUSG00000064372	964.864	-0.121499	0.121814	0.0241786	0.192166													ENSMUSG00000037815	2111.07	-0.100751	0.0522296	0.00723185	0.111468	Ctnna1			ENSMUSG00000049502	191.559	0.233319	0.115168	0.00354942	0.0218224	Dtx3l
ENSMUSG00000074746	2100.37	-0.121581	0.0692512	0.011295	0.121567													ENSMUSG00000100801	2693.68	-0.100803	0.0803913	0.0183416	0.177268	Gm15459			ENSMUSG00000074925	2285.68	0.233057	0.047407	9.87e-08	5.38e-06	Ptar1
ENSMUSG00000108621	835.304	-0.121727	0.0995589	0.0220556	0.182441													ENSMUSG00000021360	679.581	-0.100975	0.0610712	0.0113552	0.138991	Gcnt2			ENSMUSG00000034275	4946.07	0.232928	0.0670092	4.75e-05	0.000779633	Igsf9b
ENSMUSG00000050148	7169.49	-0.121841	0.0598089	0.00715232	0.0920974													ENSMUSG00000017943	2366.36	-0.101122	0.0563017	0.00861536	0.120079	Gdap1l1			ENSMUSG00000014668	1404.13	0.232639	0.0490608	2.65e-07	1.19e-05	Chfr
ENSMUSG00000044647	3511.2	-0.12192	0.0626873	0.00775941	0.0963125													ENSMUSG00000028194	3659.97	-0.101329	0.0585119	0.0103226	0.131898	Ddah1			ENSMUSG00000030409	1385.45	0.232632	0.0678981	6.6e-05	0.00100845	Dmpk
ENSMUSG00000031342	27899.1	-0.122025	0.0653391	0.00916053	0.107092													ENSMUSG00000050148	8122.99	-0.10169	0.0549674	0.00808008	0.117545	Ubqln2			ENSMUSG00000041308	1214.18	0.232554	0.0904152	0.000956526	0.00814252	Sntb2
ENSMUSG00000041297	2128.62	-0.122026	0.0669975	0.0102668	0.115353													ENSMUSG00000031885	696.335	-0.102	0.112181	0.0217286	0.19338	Cbfb			ENSMUSG00000026349	3782.23	0.232176	0.0519895	8.12e-07	3.05e-05	Ccnt2
ENSMUSG00000004591	958.791	-0.122067	0.0916612	0.0212215	0.177977													ENSMUSG00000069237	3293.11	-0.102014	0.065258	0.0132191	0.150113	Fam8a1			ENSMUSG00000026131	16479.4	0.232037	0.0376516	8.21e-11	1.18e-08	Dst
ENSMUSG00000034593	17328	-0.122087	0.0470244	0.00171264	0.0353778													ENSMUSG00000042182	3263.79	-0.102024	0.0689984	0.0145819	0.157426	Bend6			ENSMUSG00000052512	3722.54	0.232	0.0345488	2.41e-12	4.63e-10	Nav2
ENSMUSG00000059474	872.901	-0.122254	0.0961763	0.0211447	0.177514													ENSMUSG00000044835	2209.37	-0.102264	0.0648689	0.0130522	0.148872	Ankrd45			ENSMUSG00000030451	13549.4	0.231907	0.0339302	1.17e-12	2.42e-10	Herc2
ENSMUSG00000047037	1417.28	-0.122534	0.0863665	0.0179666	0.160403													ENSMUSG00000079083	390.829	-0.102693	0.127055	0.0204775	0.188403	Jrkl			ENSMUSG00000024843	3019.97	0.231805	0.0689021	7.62e-05	0.00112823	Chka
ENSMUSG00000025937	425.029	-0.122588	0.138151	0.0233302	0.188416													ENSMUSG00000031231	3011.6	-0.103066	0.050371	0.00555007	0.0955523	Cox7b			ENSMUSG00000019971	949.538	0.23165	0.0548255	2.76e-06	8.12e-05	Cep290
ENSMUSG00000032405	2206.12	-0.12262	0.0711881	0.0118506	0.12482													ENSMUSG00000031232	797.136	-0.103085	0.0747155	0.0161014	0.166135	Magt1			ENSMUSG00000048271	4870.78	0.23151	0.0399382	7.2e-10	8.16e-08	Rbm33
ENSMUSG00000032262	1715.07	-0.122741	0.0737111	0.0136054	0.135909													ENSMUSG00000000567	1014.24	-0.10314	0.100391	0.0191928	0.181583	Sox9			ENSMUSG00000032409	581.942	0.231354	0.0640221	3.5e-05	0.000620552	Atr
ENSMUSG00000033953	21597.5	-0.122754	0.063681	0.00764179	0.0961243													ENSMUSG00000025130	3383.71	-0.103166	0.0459631	0.00348928	0.0726519	P4hb			ENSMUSG00000029439	4056.02	0.230916	0.0330356	3.54e-13	8.61e-11	Sfswap
ENSMUSG00000021171	2143.18	-0.122765	0.0716023	0.0117268	0.124313													ENSMUSG00000021194	5285.44	-0.103326	0.0454276	0.00319602	0.0685708	Chga			ENSMUSG00000006386	443.195	0.230636	0.106373	0.0028156	0.0183897	Tek
ENSMUSG00000024276	1282.41	-0.122916	0.0907178	0.0199435	0.170623													ENSMUSG00000041112	2639.23	-0.103326	0.0664791	0.0129928	0.148413	Elmo1			ENSMUSG00000059003	10260.7	0.230583	0.0785542	0.000315642	0.00341381	Grin2a
ENSMUSG00000032393	5982.03	-0.123209	0.0588511	0.00556257	0.0778186													ENSMUSG00000028086	7163.4	-0.103684	0.0512192	0.00565007	0.0966305	Fbxw7			ENSMUSG00000037363	568.955	0.230361	0.0748682	0.000216598	0.00253948	Letm2
ENSMUSG00000046434	1358.24	-0.123655	0.091147	0.0203067	0.172647													ENSMUSG00000037720	3829.39	-0.103743	0.0820777	0.0179413	0.175145	Tmem33			ENSMUSG00000035245	871.391	0.230309	0.0722086	0.000154038	0.00197706	Eogt
ENSMUSG00000017978	5303.05	-0.123704	0.0649878	0.00819502	0.099432													ENSMUSG00000048376	375.725	-0.104399	0.0833483	0.0167868	0.169589	F2r			ENSMUSG00000029055	6098.64	0.230099	0.0641841	3.77e-05	0.000654508	Plch2
ENSMUSG00000028132	1462.05	-0.124005	0.0771425	0.0138811	0.13805													ENSMUSG00000034282	195.369	-0.104544	0.180765	0.0163127	0.167135	Evpl			ENSMUSG00000075028	495.024	0.229958	0.0704167	0.0001255	0.00168661	Prdm11
ENSMUSG00000056476	1471.22	-0.124097	0.0842722	0.0160569	0.151128													ENSMUSG00000040374	657.115	-0.104691	0.0831181	0.0171452	0.170923	Pex2			ENSMUSG00000039065	452.175	0.229891	0.0722123	0.000162451	0.00204852	Atpsckmt
ENSMUSG00000085334	596.776	-0.12411	0.120226	0.0234367	0.188869													ENSMUSG00000030007	5306.57	-0.104964	0.0392778	0.00111501	0.0353704	Cct7			ENSMUSG00000021556	1067.11	0.229647	0.070208	0.000123488	0.00166498	Golm1
ENSMUSG00000031174	661.749	-0.124211	0.116764	0.022535	0.184911													ENSMUSG00000017400	3322.94	-0.105033	0.0595488	0.00852017	0.120079	Stac2			ENSMUSG00000035722	1316.51	0.22933	0.0551505	3.7e-06	0.000104436	Abca7
ENSMUSG00000068373	5322.51	-0.124229	0.0628562	0.00729572	0.0934417													ENSMUSG00000040430	2548.51	-0.10516	0.0825588	0.0177714	0.174364	Pitpnc1			ENSMUSG00000072572	241.601	0.229236	0.107116	0.00285843	0.0185863	Slc39a2
ENSMUSG00000032384	1264.01	-0.124457	0.0841937	0.0170523	0.155644													ENSMUSG00000021276	1287.32	-0.105325	0.0472757	0.00334394	0.0706692	Cinp			ENSMUSG00000037541	8277.34	0.229146	0.06019	1.57e-05	0.000326967	Shank2
ENSMUSG00000021700	19092.5	-0.124567	0.0738526	0.0123802	0.128284													ENSMUSG00000023927	4682.41	-0.105564	0.0861811	0.0180281	0.175771	Satb1			ENSMUSG00000027508	1205.54	0.228789	0.0539834	2.81e-06	8.23e-05	Pag1
ENSMUSG00000017548	1225.07	-0.124813	0.0902641	0.0176945	0.158807													ENSMUSG00000021720	598.792	-0.10572	0.0966011	0.018957	0.180738	Rnf180			ENSMUSG00000022565	9371.52	0.228783	0.050001	5.69e-07	2.31e-05	Plec
ENSMUSG00000041245	1254.14	-0.124888	0.0841494	0.0158652	0.149841													ENSMUSG00000049119	1257.32	-0.105752	0.0652191	0.0107941	0.134823	Fam110b			ENSMUSG00000085334	650.222	0.228724	0.0688778	0.000102161	0.0014274	Gm12940
ENSMUSG00000038594	803.388	-0.124975	0.107694	0.0209437	0.1764													ENSMUSG00000038605	632.458	-0.105791	0.0741139	0.0134541	0.150776	Samd10			ENSMUSG00000066613	603.644	0.228227	0.0704791	0.000122615	0.00166031	Zfp932
ENSMUSG00000007682	1599.85	-0.124987	0.0916837	0.0193114	0.167545													ENSMUSG00000029161	537.182	-0.105952	0.0805787	0.014956	0.159558	Cgref1			ENSMUSG00000040209	3083.7	0.228055	0.0389432	6.59e-10	7.68e-08	Zfp704
ENSMUSG00000036097	2240.37	-0.124998	0.0792016	0.0140579	0.139194													ENSMUSG00000057604	203.467	-0.105978	0.153117	0.0181255	0.176278	Lmcd1			ENSMUSG00000031592	3080.29	0.227865	0.0498973	5.94e-07	2.37e-05	Pcm1
ENSMUSG00000054770	622.125	-0.124999	0.114681	0.0226626	0.185215													ENSMUSG00000006494	2582.38	-0.106216	0.0427249	0.0018173	0.0484335	Pdk1			ENSMUSG00000042156	4510.81	0.227776	0.0596175	1.3e-05	0.000284643	Dzip1
ENSMUSG00000000276	2787.3	-0.125613	0.0728761	0.0106433	0.118168													ENSMUSG00000039810	363.954	-0.106314	0.0808088	0.0149211	0.159394	Zc3h10			ENSMUSG00000029655	1509.95	0.227772	0.0451979	5.77e-08	3.35e-06	N4bp2l2
ENSMUSG00000022905	4832.69	-0.125708	0.0567693	0.00428198	0.065232													ENSMUSG00000039252	2192.51	-0.106365	0.0742724	0.0140508	0.154142	Lgi2			ENSMUSG00000037996	22501.2	0.227693	0.0539347	3.16e-06	9.04e-05	Slc24a2
ENSMUSG00000025234	3392.69	-0.125805	0.0662373	0.00811313	0.0990432													ENSMUSG00000021905	868.928	-0.10639	0.0573185	0.00715959	0.110984	Dph3			ENSMUSG00000049252	1699.64	0.22738	0.0585394	1.07e-05	0.000239304	Lrp1b
ENSMUSG00000027808	1316.95	-0.126041	0.0845816	0.0159024	0.150067													ENSMUSG00000006373	9310.4	-0.106418	0.0645615	0.0106219	0.133977	Pgrmc1			ENSMUSG00000021003	1274.61	0.227364	0.049475	5.26e-07	2.16e-05	Galc
ENSMUSG00000024511	1658.4	-0.126101	0.0899675	0.0169212	0.155003													ENSMUSG00000048826	844.511	-0.106477	0.092981	0.0172576	0.171603	Dact2			ENSMUSG00000049148	200.459	0.227348	0.147586	0.00848088	0.0416547	Plcxd3
ENSMUSG00000048078	5884.55	-0.126163	0.0671723	0.00925602	0.10776													ENSMUSG00000037169	170.229	-0.106566	0.236103	0.0132695	0.150287	Mycn			ENSMUSG00000108049	491.144	0.227346	0.0790822	0.000416783	0.00422671	Gm44168
ENSMUSG00000027366	1712.12	-0.126255	0.0842258	0.0149916	0.144872													ENSMUSG00000047842	9765.28	-0.106632	0.0741421	0.0136505	0.152224	Diras2			ENSMUSG00000034656	5457.03	0.227341	0.0522245	1.6e-06	5.2e-05	Cacna1a
ENSMUSG00000025889	8429.34	-0.126295	0.0814093	0.0142532	0.140153													ENSMUSG00000048550	566.01	-0.106652	0.0916915	0.0179242	0.175088	Thnsl1			ENSMUSG00000021171	2358.54	0.227111	0.0445469	4.19e-08	2.5e-06	Esyt2
ENSMUSG00000026678	1573.51	-0.126583	0.0947043	0.0169403	0.155052													ENSMUSG00000051359	8655.37	-0.106666	0.106255	0.0190355	0.180959	Ncald			ENSMUSG00000067028	663.397	0.227087	0.113677	0.00409319	0.0242472	Cntnap5b
ENSMUSG00000025982	10633.8	-0.126604	0.0565677	0.00386051	0.0603634													ENSMUSG00000044528	1047	-0.106824	0.0747015	0.0140199	0.154142	Tram1l1			ENSMUSG00000063430	2821.57	0.22706	0.0556203	5.16e-06	0.000136054	Wscd2
ENSMUSG00000000804	4912.98	-0.126664	0.0573042	0.00418896	0.0642497													ENSMUSG00000013698	19304.6	-0.107173	0.0466195	0.00284683	0.0643327	Pea15a			ENSMUSG00000046442	15602.7	0.226987	0.0649664	5.27e-05	0.000849687	Ppm1e
ENSMUSG00000028165	1574.94	-0.126699	0.0805324	0.0141792	0.139819													ENSMUSG00000021497	1966.77	-0.107198	0.0394071	0.000928049	0.0318618	Txndc15			ENSMUSG00000001128	544.168	0.226873	0.0951002	0.00151812	0.0115089	Cfp
ENSMUSG00000047747	3149.25	-0.126736	0.0669021	0.00812017	0.0990432													ENSMUSG00000074748	6784.01	-0.107305	0.0488709	0.00366659	0.0749889	Atxn7l3b			ENSMUSG00000058740	5588.89	0.226857	0.0630249	3.47e-05	0.000616852	Kcnt1
ENSMUSG00000026565	783.609	-0.126881	0.106414	0.0210179	0.176713													ENSMUSG00000078851	610.149	-0.107331	0.0539623	0.00544188	0.0945291	H2aw			ENSMUSG00000052613	925.055	0.226671	0.100389	0.00211367	0.0146488	Pcdh15
ENSMUSG00000074165	1373.25	-0.12697	0.0857814	0.0153639	0.146582													ENSMUSG00000022722	715.139	-0.107577	0.0681451	0.0112537	0.138453	Arl6			ENSMUSG00000029814	180.572	0.226401	0.139761	0.00713783	0.0366794	Igf2bp3
ENSMUSG00000043542	1458.79	-0.127191	0.0798061	0.0143491	0.140716													ENSMUSG00000044864	1769.11	-0.107591	0.0530217	0.00511869	0.0916873	Ankrd50			ENSMUSG00000038241	2102.11	0.226255	0.0483092	3.61e-07	1.56e-05	Cep250
ENSMUSG00000045589	10666.6	-0.127298	0.0715056	0.00898478	0.105806													ENSMUSG00000026192	1406.52	-0.107762	0.0505632	0.00402229	0.0792673	Atic			ENSMUSG00000019726	2653.8	0.226228	0.0876908	0.000959014	0.00815531	Lyst
ENSMUSG00000067242	3192.89	-0.127303	0.0772325	0.0123448	0.128208													ENSMUSG00000026514	3156.99	-0.107857	0.0686442	0.0118479	0.141016	Cnih3			ENSMUSG00000006711	1664.82	0.226147	0.0436832	2.74e-08	1.75e-06	D130043K22Rik
ENSMUSG00000035623	2010.95	-0.127445	0.0688344	0.00874651	0.104089													ENSMUSG00000035357	532.961	-0.108315	0.229517	0.0159864	0.165659	Pdzrn3			ENSMUSG00000028532	1466.77	0.226035	0.0560871	6.7e-06	0.000167689	Cachd1
ENSMUSG00000055963	614.716	-0.127456	0.121576	0.0210904	0.17719													ENSMUSG00000039197	1498.8	-0.108419	0.0620062	0.00878108	0.121298	Adk			ENSMUSG00000024074	5427.02	0.225946	0.0560006	5.9e-06	0.000151283	Crim1
ENSMUSG00000049421	2401.96	-0.127758	0.0672039	0.00774736	0.0963049													ENSMUSG00000027238	1173.9	-0.108501	0.071303	0.0121249	0.142857	Frmd5			ENSMUSG00000039219	2259.07	0.225894	0.0418029	8.41e-09	6.76e-07	Arid4b
ENSMUSG00000032449	1975.7	-0.127824	0.0783463	0.012077	0.126242													ENSMUSG00000051497	1059.26	-0.108613	0.0626406	0.00831948	0.119463	Kcnj16			ENSMUSG00000024542	708.089	0.225878	0.0735381	0.000254801	0.00288165	Cep192
ENSMUSG00000066406	3285.03	-0.127886	0.0776139	0.0114458	0.122372													ENSMUSG00000074637	1269.5	-0.108642	0.0777291	0.0139945	0.154142	Sox2			ENSMUSG00000020096	315.538	0.225682	0.0899249	0.00125073	0.00996071	Tbata
ENSMUSG00000042272	2117.06	-0.127949	0.0673333	0.00793475	0.0975669													ENSMUSG00000040649	1584.8	-0.108642	0.0783958	0.013997	0.154142	Rimklb			ENSMUSG00000085028	604.518	0.225669	0.0742817	0.000246634	0.00280462	Slc2a4rg-ps
ENSMUSG00000089774	1565.87	-0.128113	0.0924613	0.0189969	0.16596													ENSMUSG00000080242	1109.08	-0.108723	0.0672204	0.0100331	0.13065	Atp6v0c-ps2			ENSMUSG00000034551	311.521	0.2251	0.0887829	0.00113042	0.00921215	Hdx
ENSMUSG00000016150	1315.86	-0.128532	0.119291	0.0205076	0.17391													ENSMUSG00000003135	1008.79	-0.108795	0.0529521	0.00472841	0.0875263	Cnot11			ENSMUSG00000061578	3123.85	0.224938	0.0389037	1.02e-09	1.07e-07	Ksr2
ENSMUSG00000034723	8526.72	-0.128558	0.0606299	0.00516706	0.0743871													ENSMUSG00000029361	5513.07	-0.109282	0.115634	0.0174365	0.172817	Nos1			ENSMUSG00000097391	1189.54	0.224855	0.074041	0.000259394	0.00292163	Mirg
ENSMUSG00000022641	1110.71	-0.128614	0.0876914	0.015171	0.145854													ENSMUSG00000045034	1017.22	-0.109299	0.0868853	0.016157	0.166519	Ankrd34b			ENSMUSG00000019820	2028.93	0.224848	0.0409551	5.23e-09	4.42e-07	Utrn
ENSMUSG00000039458	1670.26	-0.128874	0.081491	0.0126925	0.130585													ENSMUSG00000063015	3984.26	-0.109431	0.0536843	0.00492261	0.0895187	Ccni			ENSMUSG00000085886	352.361	0.224593	0.0920983	0.00151696	0.0115054	D030047H15Rik
ENSMUSG00000061601	9919	-0.128962	0.069317	0.00766803	0.0961906													ENSMUSG00000022296	5962.34	-0.109464	0.0380926	0.000603741	0.0239056	Baalc			ENSMUSG00000026193	3300.73	0.224589	0.0902831	0.00133939	0.0104754	Fn1
ENSMUSG00000097571	245.096	-0.129013	0.215283	0.0168426	0.154699													ENSMUSG00000027952	943.808	-0.109477	0.0496781	0.00333289	0.0705683	Pmvk			ENSMUSG00000027881	2216.98	0.224141	0.0460718	1.58e-07	7.84e-06	Prpf38b
ENSMUSG00000020074	1792.52	-0.129033	0.0749228	0.0104368	0.116299													ENSMUSG00000036752	3139.66	-0.109526	0.0369777	0.000427834	0.0190159	Tubb4b			ENSMUSG00000035711	482.835	0.224129	0.144632	0.00782598	0.0393485	Dok3
ENSMUSG00000031592	2843.87	-0.129117	0.0844947	0.0129901	0.132176													ENSMUSG00000026255	491.927	-0.109566	0.0920912	0.0163761	0.167342	Efhd1			ENSMUSG00000043531	832.245	0.224036	0.0793532	0.00045622	0.00453672	Sorcs1
ENSMUSG00000021057	3297.22	-0.129281	0.0617466	0.00530306	0.0757638													ENSMUSG00000045284	2067.93	-0.109741	0.10378	0.0175157	0.172817	Dcaf12l1			ENSMUSG00000040620	2941.89	0.223627	0.0905525	0.00137049	0.0106632	Dhx33
ENSMUSG00000008976	800.796	-0.129484	0.11821	0.0212789	0.177977													ENSMUSG00000019923	25445.9	-0.109953	0.070679	0.0110974	0.137056	Zwint			ENSMUSG00000106990	345.181	0.223106	0.102558	0.00268271	0.0177076	Gm42547
ENSMUSG00000067851	3889.52	-0.129518	0.0725465	0.00878318	0.104415													ENSMUSG00000048970	659.4	-0.110177	0.0716315	0.0114938	0.139073	C1galt1c1			ENSMUSG00000108154	39.5988	0.222874	0.564926	0.00971843	0.0463846	Gm44033
ENSMUSG00000028261	1039.6	-0.129526	0.096041	0.0175445	0.158139													ENSMUSG00000022895	2828.31	-0.11075	0.056372	0.00575125	0.0975395	Ets2			ENSMUSG00000100600	330.491	0.222477	0.114787	0.00435869	0.0254736	A230077H06Rik
ENSMUSG00000037458	4366.16	-0.129602	0.0639328	0.0059919	0.0813713													ENSMUSG00000031105	1436.46	-0.1109	0.0508285	0.00356859	0.0736288	Slc25a14			ENSMUSG00000020866	6130.7	0.222393	0.0883194	0.00108142	0.00894355	Cacna1g
ENSMUSG00000026667	10369.9	-0.129612	0.0595371	0.00426281	0.065028													ENSMUSG00000021338	892.036	-0.111079	0.0572287	0.00577163	0.097633	Carmil1			ENSMUSG00000017561	433.848	0.222339	0.0819735	0.000747238	0.00670912	Crlf3
ENSMUSG00000054843	3068.56	-0.13047	0.0635378	0.00549896	0.0773988													ENSMUSG00000019806	1311.59	-0.111288	0.0591232	0.00639202	0.103284	Aig1			ENSMUSG00000022974	2107.73	0.222254	0.0559693	8.07e-06	0.000193034	Paxbp1
ENSMUSG00000003226	4843.82	-0.130544	0.0711817	0.00786867	0.09716													ENSMUSG00000062760	2102.01	-0.111464	0.0826909	0.0136281	0.152085	Shisal1			ENSMUSG00000037400	3669.53	0.22225	0.0484424	6.44e-07	2.52e-05	Atp11b
ENSMUSG00000024976	1753.09	-0.131123	0.0737916	0.00931791	0.107794													ENSMUSG00000040339	1452.37	-0.111529	0.0746733	0.0121522	0.142886	Fam102b			ENSMUSG00000028909	5249.13	0.222191	0.0752488	0.00032447	0.00348847	Ptpru
ENSMUSG00000025656	13385.6	-0.131452	0.0524417	0.00183825	0.0370214													ENSMUSG00000059923	3816.83	-0.11172	0.0359259	0.00026217	0.0139752	Grb2			ENSMUSG00000022325	266.03	0.222025	0.0944731	0.00188367	0.0134547	Pop1
ENSMUSG00000060961	6295.18	-0.131473	0.0838108	0.0128644	0.131499													ENSMUSG00000058420	3647.47	-0.111781	0.0675559	0.00915979	0.123877	Syt17			ENSMUSG00000097801	161.132	0.221977	0.119361	0.00570753	0.0309616	Gm26777
ENSMUSG00000036437	972.03	-0.131552	0.129941	0.020784	0.175514													ENSMUSG00000022607	4581.12	-0.11199	0.0433101	0.00129519	0.0390117	Ptk2			ENSMUSG00000032425	1875.02	0.221909	0.054654	6.5e-06	0.000163319	Zfp949
ENSMUSG00000028030	1049.99	-0.131742	0.0864868	0.0141634	0.139819													ENSMUSG00000040466	318.891	-0.11203	0.0884269	0.0145111	0.15708	Blvrb			ENSMUSG00000028360	1523.9	0.221874	0.0845951	0.000952973	0.00812063	Slc44a5
ENSMUSG00000032036	2030.14	-0.131955	0.0854962	0.0147428	0.143701													ENSMUSG00000038807	6769.78	-0.11204	0.066852	0.00867277	0.120657	Rap1gap2			ENSMUSG00000117113	358.514	0.221725	0.108946	0.00362129	0.0221737	Gm49883
ENSMUSG00000030592	1497.16	-0.132036	0.0936825	0.0148078	0.143961													ENSMUSG00000014226	2067.35	-0.112068	0.0923678	0.0160396	0.165761	Cacybp			ENSMUSG00000009418	4295.05	0.221502	0.0427617	3.29e-08	2.01e-06	Nav1
ENSMUSG00000057894	1289.24	-0.13211	0.0887119	0.0136786	0.136398													ENSMUSG00000024270	1938.38	-0.112443	0.0630843	0.00775298	0.115417	Slc39a6			ENSMUSG00000005534	2446.32	0.22058	0.0595661	2.79e-05	0.000514595	Insr
ENSMUSG00000021870	3011.03	-0.132316	0.0628215	0.00475064	0.0698208													ENSMUSG00000031574	375.532	-0.112599	0.0765228	0.0113585	0.138991	Star			ENSMUSG00000021725	900.385	0.220301	0.077603	0.000503844	0.00488606	Parp8
ENSMUSG00000022342	1058.04	-0.132327	0.107954	0.0184212	0.162734													ENSMUSG00000027864	538.31	-0.112675	0.109983	0.0175246	0.172817	Ptgfrn			ENSMUSG00000036698	4835.24	0.220209	0.0532982	4.48e-06	0.000121799	Ago2
ENSMUSG00000012405	1124.89	-0.133254	0.10405	0.0176759	0.158807													ENSMUSG00000041119	746.552	-0.112982	0.0629608	0.00722369	0.111468	Pde9a			ENSMUSG00000039652	2114.66	0.220164	0.0506645	1.74e-06	5.57e-05	Cpeb3
ENSMUSG00000052299	2573.78	-0.133293	0.0654204	0.00566656	0.0783711													ENSMUSG00000042712	1567.32	-0.113078	0.113434	0.0180794	0.176147	Tceal9			ENSMUSG00000052812	814.173	0.220159	0.0614139	4.34e-05	0.000729802	Atad2b
ENSMUSG00000035151	609.294	-0.133368	0.11657	0.0191424	0.166654													ENSMUSG00000052291	199.996	-0.11314	0.153397	0.0157944	0.164653	5330438D12Rik			ENSMUSG00000052889	17227.6	0.219856	0.0469856	3.76e-07	1.61e-05	Prkcb
ENSMUSG00000019878	930.228	-0.133416	0.0930782	0.0156823	0.148737													ENSMUSG00000026890	767.975	-0.113218	0.0622288	0.00668774	0.106619	Lhx6			ENSMUSG00000090112	1814.23	0.219219	0.0389248	2.5e-09	2.36e-07	Shprh
ENSMUSG00000073639	3498.21	-0.133418	0.0639679	0.00500799	0.0727483													ENSMUSG00000028698	1603.78	-0.113226	0.068949	0.00936375	0.125837	Pik3r3			ENSMUSG00000054823	4111.51	0.219098	0.04217	2.6e-08	1.68e-06	Nsd3
ENSMUSG00000021930	1617.76	-0.133556	0.0752905	0.00897278	0.105806													ENSMUSG00000032503	7441.42	-0.113263	0.0606006	0.00636178	0.10301	Arpp21			ENSMUSG00000056602	8317.2	0.219085	0.0423441	2.84e-08	1.8e-06	Fry
ENSMUSG00000031673	2891.79	-0.133683	0.0736981	0.00808204	0.0988996													ENSMUSG00000036533	241.59	-0.113371	0.14724	0.0167329	0.169315	Cdc42ep3			ENSMUSG00000006958	5354.92	0.219082	0.0721182	0.000237922	0.00272237	Chrd
ENSMUSG00000052387	1990.49	-0.134027	0.101692	0.016696	0.154195													ENSMUSG00000021262	3003.76	-0.113427	0.0402986	0.000649473	0.0249372	Evl			ENSMUSG00000029174	2028.61	0.218965	0.0631963	6.64e-05	0.00101184	Tbc1d1
ENSMUSG00000036792	2328.7	-0.134202	0.0721167	0.00749056	0.0952867													ENSMUSG00000026879	1636.69	-0.11353	0.07179	0.0103166	0.131898	Gsn			ENSMUSG00000004661	198.998	0.218945	0.132236	0.00768933	0.0388692	Arid3b
ENSMUSG00000024576	9261.06	-0.134306	0.0519152	0.00143347	0.0313969													ENSMUSG00000054967	115.253	-0.113687	0.251348	0.0137563	0.15304	Zfp647			ENSMUSG00000036943	2312.07	0.218828	0.0742507	0.000305393	0.00333096	Rab8b
ENSMUSG00000037857	1164.47	-0.134349	0.108266	0.0179666	0.160403													ENSMUSG00000041633	275.796	-0.11389	0.11599	0.0166207	0.168731	Kctd12b			ENSMUSG00000055436	6419.99	0.218571	0.0499451	1.43e-06	4.76e-05	Srsf11
ENSMUSG00000025170	1001.76	-0.13441	0.0996816	0.015355	0.146582													ENSMUSG00000003534	2227.4	-0.114418	0.0779697	0.0107948	0.134823	Ddr1			ENSMUSG00000014547	1094.64	0.218482	0.047439	5.92e-07	2.37e-05	Wdfy2
ENSMUSG00000028382	837.402	-0.13444	0.108891	0.0174109	0.157313													ENSMUSG00000026249	5545.63	-0.114506	0.0425019	0.000930468	0.0318618	Serpine2			ENSMUSG00000037369	1169.42	0.218408	0.0858339	0.00106804	0.00887728	Kdm6a
ENSMUSG00000051177	6622.75	-0.134624	0.0618205	0.00374831	0.0594344													ENSMUSG00000039824	375.442	-0.114613	0.0849807	0.0129539	0.148187	Myl6b			ENSMUSG00000022914	4460.36	0.218405	0.0398447	5.13e-09	4.36e-07	Brwd1
ENSMUSG00000039607	685.049	-0.134917	0.119702	0.0201262	0.171652													ENSMUSG00000038034	5767.39	-0.114631	0.0489572	0.00223182	0.0553034	Igsf8			ENSMUSG00000024241	2297.76	0.218163	0.0498941	1.52e-06	4.99e-05	Sos1
ENSMUSG00000024479	7276.55	-0.135033	0.0667033	0.00558123	0.0778186													ENSMUSG00000034403	7604.12	-0.114747	0.0520476	0.00310183	0.0673908	Pja1			ENSMUSG00000004085	289.238	0.218111	0.0913532	0.00174439	0.0127438	Map3k20
ENSMUSG00000023032	5264.77	-0.135069	0.0708608	0.00699435	0.0912427													ENSMUSG00000063445	377.298	-0.115259	0.0957876	0.0146533	0.157958	Nmral1			ENSMUSG00000021448	1373.4	0.217774	0.0599903	3.87e-05	0.000667307	Shc3
ENSMUSG00000031093	356.889	-0.135108	0.174596	0.0184087	0.162734													ENSMUSG00000089809	503.586	-0.115531	0.135296	0.0167286	0.169315	Rasgef1b			ENSMUSG00000037475	2096.63	0.21761	0.0550145	9.51e-06	0.000219218	Thoc2
ENSMUSG00000001833	10593.9	-0.135267	0.0613073	0.00366851	0.0585816													ENSMUSG00000045257	210.798	-0.115633	0.110857	0.015551	0.163004	Morn2			ENSMUSG00000015377	3582.82	0.217607	0.0502228	1.83e-06	5.82e-05	Dennd6b
ENSMUSG00000009030	814.799	-0.135403	0.120358	0.0193173	0.167545													ENSMUSG00000027560	369.705	-0.116286	0.193807	0.0154821	0.163004	Dok5			ENSMUSG00000054752	1285.3	0.217587	0.0891538	0.00149505	0.0113862	Fsd1l
ENSMUSG00000021140	5188.21	-0.135422	0.0609904	0.003409	0.0556421													ENSMUSG00000001270	15625.8	-0.116857	0.0523333	0.00284696	0.0643327	Ckb			ENSMUSG00000026305	2923.38	0.217232	0.0497961	1.69e-06	5.46e-05	Lrrfip1
ENSMUSG00000021693	2619.59	-0.135509	0.0772502	0.00882898	0.104738													ENSMUSG00000015672	530.62	-0.117286	0.0923861	0.0138873	0.153652	Mrpl32			ENSMUSG00000026361	1623.03	0.217121	0.0590394	2.85e-05	0.000523642	Cdc73
ENSMUSG00000027692	8353.2	-0.135745	0.0608909	0.0033006	0.0544043													ENSMUSG00000019590	2634.6	-0.117675	0.0547517	0.00339533	0.0715603	Cyb561			ENSMUSG00000022521	2915.83	0.216919	0.0370651	6.77e-10	7.84e-08	Crebbp
ENSMUSG00000109006	806.908	-0.135936	0.105505	0.0169014	0.155003													ENSMUSG00000044986	685.761	-0.117897	0.0805267	0.0107004	0.134634	Tst			ENSMUSG00000068114	423.477	0.216915	0.0896015	0.00166271	0.0122955	Ccdc134
ENSMUSG00000025777	4097.87	-0.135983	0.0619837	0.00376915	0.0596066													ENSMUSG00000032802	2698.91	-0.118119	0.0581163	0.00404929	0.0792673	Srxn1			ENSMUSG00000035623	2189.9	0.216752	0.0366411	5.13e-10	6.25e-08	Rsf1
ENSMUSG00000039782	2527.53	-0.136115	0.0663827	0.00540567	0.0767427													ENSMUSG00000023932	1148.31	-0.118642	0.05441	0.00318386	0.0684994	Cdc5l			ENSMUSG00000030643	1239.9	0.216594	0.0684386	0.00017843	0.00219456	Rab30
ENSMUSG00000034218	871.05	-0.136141	0.103578	0.0155182	0.147804													ENSMUSG00000039542	9285.95	-0.118684	0.0439378	0.000855938	0.0300392	Ncam1			ENSMUSG00000056919	937.894	0.215966	0.0575457	2.14e-05	0.000416341	Cep162
ENSMUSG00000024887	576.044	-0.13644	0.119106	0.0180529	0.160537													ENSMUSG00000032641	440.24	-0.118732	0.104787	0.014323	0.156134	Gpr19			ENSMUSG00000111390	349.256	0.215939	0.0896843	0.00170219	0.0124981	Gm48796
ENSMUSG00000031647	1757.18	-0.136764	0.103252	0.0141184	0.139548													ENSMUSG00000049521	609.874	-0.118826	0.0859863	0.0115843	0.139191	Cdc42ep1			ENSMUSG00000051236	248.992	0.215874	0.109377	0.00422329	0.0248666	Msrb3
ENSMUSG00000028124	1470.79	-0.136937	0.0851113	0.0112278	0.12107													ENSMUSG00000051316	289.437	-0.119196	0.0974933	0.0136602	0.152224	Taf7			ENSMUSG00000047485	2200.96	0.215825	0.0583107	2.63e-05	0.000494277	Klhl34
ENSMUSG00000021180	847.394	-0.136976	0.0988368	0.0152897	0.146495													ENSMUSG00000034023	265.771	-0.11924	0.110897	0.0149856	0.159764	Fancd2			ENSMUSG00000004113	6471.67	0.215718	0.0534478	6.3e-06	0.000159652	Cacna1b
ENSMUSG00000008489	1805.6	-0.137247	0.0776307	0.00885419	0.104816													ENSMUSG00000030286	2158.58	-0.119268	0.0452354	0.00099736	0.0334148	Emc3			ENSMUSG00000010592	152.692	0.215522	0.155176	0.0100935	0.0478574	Dazl
ENSMUSG00000020671	4422.55	-0.137406	0.0633595	0.00388329	0.0606353													ENSMUSG00000020890	246.497	-0.119347	0.108735	0.0142404	0.155343	Gucy2e			ENSMUSG00000026082	815.68	0.215414	0.0609521	5.23e-05	0.000845679	Rev1
ENSMUSG00000027806	1360.01	-0.13762	0.0879605	0.0120256	0.125922													ENSMUSG00000029715	395.338	-0.119719	0.0782364	0.00948902	0.12711	Pop7			ENSMUSG00000050944	197.542	0.215114	0.114476	0.00539573	0.0297295	Efcab5
ENSMUSG00000002428	853.818	-0.13763	0.103445	0.0159776	0.15065													ENSMUSG00000022270	1380.33	-0.120131	0.0917428	0.012648	0.145979	Retreg1			ENSMUSG00000026042	869.35	0.215082	0.133649	0.00786782	0.0395109	Col5a2
ENSMUSG00000015968	2025.11	-0.13782	0.0810761	0.00919545	0.107277													ENSMUSG00000042401	2987.63	-0.120454	0.141978	0.0144478	0.156723	Crtac1			ENSMUSG00000060594	140.041	0.214839	0.131021	0.00814565	0.0405197	Layn
ENSMUSG00000031112	312.798	-0.137832	0.199894	0.0163297	0.152461													ENSMUSG00000026123	7849.07	-0.120575	0.0469295	0.00116957	0.0365775	Plekhb2			ENSMUSG00000020836	2667.21	0.214623	0.102991	0.00334603	0.02094	Coro6
ENSMUSG00000069601	13280.6	-0.137878	0.0622561	0.00324188	0.0540004													ENSMUSG00000046999	546.638	-0.120619	0.147777	0.0162639	0.167077	1110032F04Rik			ENSMUSG00000022211	3844.26	0.214438	0.0627009	7.08e-05	0.00106761	Carmil3
ENSMUSG00000062373	2590.15	-0.137884	0.0710228	0.00686107	0.0902359													ENSMUSG00000031963	282.068	-0.120638	0.184232	0.015456	0.162876	Bmper			ENSMUSG00000021198	3386.72	0.214318	0.0573476	2.3e-05	0.000442908	Unc79
ENSMUSG00000049313	16820	-0.138014	0.0656448	0.00411748	0.0635825													ENSMUSG00000061132	183	-0.120998	0.127249	0.0147714	0.158679	Blnk			ENSMUSG00000036202	1365.94	0.214008	0.056893	2.13e-05	0.000415385	Rif1
ENSMUSG00000029684	5016.68	-0.138114	0.0571542	0.00211133	0.0406549													ENSMUSG00000022306	744.023	-0.121163	0.0764901	0.00882954	0.121562	Zfpm2			ENSMUSG00000040651	1289.54	0.213607	0.0714579	0.000311255	0.00337268	Tasor
ENSMUSG00000028256	518.642	-0.138404	0.128481	0.0177352	0.158846													ENSMUSG00000051062	951.626	-0.121218	0.0558803	0.00292054	0.0652436	Fbll1			ENSMUSG00000037341	669.895	0.213524	0.0699603	0.000283166	0.00312976	Slc9a7
ENSMUSG00000110444	213.46	-0.138453	0.372129	0.0114753	0.122454													ENSMUSG00000025141	111.076	-0.121707	0.226993	0.0131503	0.14956	Myadml2			ENSMUSG00000026339	1898.48	0.213293	0.0605524	5.77e-05	0.000913776	Ccdc93
ENSMUSG00000020594	6384.58	-0.138492	0.0541573	0.00148273	0.0324127													ENSMUSG00000054519	479.734	-0.122093	0.0730113	0.00757211	0.113607	Zfp867			ENSMUSG00000037487	7157.02	0.213244	0.0402143	1.72e-08	1.22e-06	Ubr5
ENSMUSG00000071172	2078.16	-0.138493	0.0755472	0.00787947	0.09716													ENSMUSG00000053199	2782.87	-0.12219	0.082619	0.010835	0.135043	Arhgap20			ENSMUSG00000021662	2764.44	0.213164	0.0903303	0.00187745	0.0134276	Arhgef28
ENSMUSG00000022800	2415.8	-0.138549	0.0753039	0.00751097	0.0953309													ENSMUSG00000035227	1806.53	-0.122392	0.0463491	0.00094881	0.0322762	Spcs2			ENSMUSG00000006307	3328.44	0.212799	0.0427756	9.1e-08	5.05e-06	Kmt2b
ENSMUSG00000025979	1619.88	-0.138662	0.0741934	0.00714323	0.0920974													ENSMUSG00000022414	956.825	-0.122516	0.0692057	0.0062652	0.102147	Tab1			ENSMUSG00000039852	6903.68	0.212766	0.0355086	2.98e-10	3.8e-08	Rere
ENSMUSG00000019888	189.943	-0.138798	0.281188	0.0144661	0													ENSMUSG00000021365	440.258	-0.122624	0.110296	0.0138373	0.153317	Nedd9			ENSMUSG00000051339	4247.95	0.212733	0.0589528	4.63e-05	0.000766428	2900026A02Rik
ENSMUSG00000025314	2296.95	-0.138859	0.0867596	0.0101553	0.114215													ENSMUSG00000051319	581.408	-0.123048	0.0736618	0.00756418	0.113607	Mtln			ENSMUSG00000106099	194.14	0.212615	0.143694	0.0104601	0.049159	Gm42664
ENSMUSG00000032410	1607.88	-0.138867	0.0820191	0.00911941	0.106833													ENSMUSG00000020109	1499.21	-0.123296	0.0501856	0.0014673	0.042864	Dnajb12			ENSMUSG00000032411	2064.81	0.212614	0.0817878	0.0010958	0.00902648	Tfdp2
ENSMUSG00000037965	1511.83	-0.138989	0.0801693	0.00872052	0.103937													ENSMUSG00000084883	2558.89	-0.123327	0.0495329	0.00135821	0.0400544	Ccdc85c			ENSMUSG00000025314	2497.78	0.212591	0.0588205	3.9e-05	0.000671906	Ptprj
ENSMUSG00000048379	493.647	-0.139528	0.152678	0.0194482	0.168421													ENSMUSG00000050721	592.424	-0.123428	0.0926022	0.0113015	0.138693	Plekho2			ENSMUSG00000015659	970.333	0.212399	0.0648461	0.000126142	0.00169249	Serac1
ENSMUSG00000026159	3197.07	-0.139647	0.0597283	0.00262425	0.0472285													ENSMUSG00000032199	5943.18	-0.123822	0.0434407	0.000509404	0.0214143	Polr2m			ENSMUSG00000024383	1441.06	0.212394	0.0602134	5.29e-05	0.000852718	Map3k2
ENSMUSG00000034610	1111.66	-0.13988	0.0910658	0.0114601	0.122408													ENSMUSG00000043857	2006.06	-0.124192	0.0605427	0.0036692	0.0749889	Mgat5b			ENSMUSG00000028978	230.666	0.212384	0.117364	0.00673937	0.035073	Nos3
ENSMUSG00000022789	6889.59	-0.139985	0.0655187	0.00384269	0.0602521													ENSMUSG00000041594	720.301	-0.124224	0.110629	0.0143831	0.156261	Tmtc4			ENSMUSG00000040488	2468.02	0.21234	0.060601	5.95e-05	0.000934388	Ltbp4
ENSMUSG00000044365	1066.32	-0.139991	0.0864743	0.0107843	0.118867													ENSMUSG00000049881	209.66	-0.124268	0.140817	0.014732	0.158586	2810025M15Rik			ENSMUSG00000052563	305.052	0.212277	0.0879796	0.00171551	0.0125791	D930048N14Rik
ENSMUSG00000025019	413.555	-0.140222	0.173879	0.0167339	0.154205													ENSMUSG00000039428	2185.23	-0.124296	0.0412739	0.000299456	0.01523	Tmem135			ENSMUSG00000030759	3501.94	0.212056	0.0616385	6.89e-05	0.00104495	Far1
ENSMUSG00000042323	1991.44	-0.140392	0.073434	0.00632565	0.08475													ENSMUSG00000024878	283.855	-0.124431	0.101238	0.0125484	0.145494	Cbwd1			ENSMUSG00000025558	12401.3	0.211833	0.0498712	2.99e-06	8.63e-05	Dock9
ENSMUSG00000029405	8983.99	-0.140431	0.0563467	0.00177027	0.0361045													ENSMUSG00000045136	2762.44	-0.125143	0.0487681	0.00109808	0.0350482	Tubb2b			ENSMUSG00000043940	9305.42	0.211633	0.0409762	3.31e-08	2.02e-06	Wdfy3
ENSMUSG00000021704	2227.33	-0.141044	0.0826881	0.00870055	0.103937													ENSMUSG00000067377	459.383	-0.125226	0.08296	0.00879016	0.121298	Tspan6			ENSMUSG00000033253	3610.65	0.211364	0.0533834	1.01e-05	0.000229598	Szt2
ENSMUSG00000024074	5010.89	-0.141554	0.0658894	0.00364371	0.0583512													ENSMUSG00000006356	1991.82	-0.125748	0.0507536	0.00138489	0.0406864	Crip2			ENSMUSG00000023033	16753.6	0.21131	0.0458299	5.26e-07	2.16e-05	Scn8a
ENSMUSG00000059921	1622.38	-0.141602	0.0876468	0.0100471	0.113223													ENSMUSG00000049551	166.784	-0.125791	0.139407	0.0137784	0.15304	Fzd9			ENSMUSG00000021111	3635.46	0.21111	0.0497142	2.87e-06	8.38e-05	Papola
ENSMUSG00000058192	951.731	-0.141722	0.0952575	0.0120229	0.125922													ENSMUSG00000037656	2024.49	-0.125981	0.052394	0.00162606	0.0456946	Slc20a2			ENSMUSG00000069072	6246.13	0.210946	0.0632222	0.00011883	0.00162467	Slc7a14
ENSMUSG00000051285	2918.29	-0.141725	0.0748689	0.00629672	0.0846935													ENSMUSG00000026385	1937.49	-0.126201	0.0744724	0.00697249	0.10914	Dbi			ENSMUSG00000037876	3398.05	0.210896	0.039581	1.49e-08	1.08e-06	Jmjd1c
ENSMUSG00000025862	2020.44	-0.141776	0.0788868	0.00775024	0.0963049													ENSMUSG00000059013	646.435	-0.126211	0.160881	0.0133534	0.150657	Sh2d3c			ENSMUSG00000004626	2207.29	0.210678	0.0411495	4.81e-08	2.84e-06	Stxbp2
ENSMUSG00000024073	5221.59	-0.141814	0.0554888	0.00140207	0.0310107													ENSMUSG00000033763	8955.47	-0.126222	0.0542072	0.00187123	0.049449	Mtss2			ENSMUSG00000006362	1577.88	0.210574	0.090566	0.00216645	0.0149272	Cbfa2t3
ENSMUSG00000057914	2291.59	-0.141949	0.102411	0.0129411	0.131932													ENSMUSG00000032297	1088.5	-0.126574	0.0913934	0.00980447	0.129106	Celf6			ENSMUSG00000028053	7138.29	0.210236	0.033506	5.33e-11	7.88e-09	Ash1l
ENSMUSG00000024589	5013.63	-0.142006	0.066489	0.00371879	0.0590625													ENSMUSG00000004366	7578.9	-0.126739	0.0745878	0.00726186	0.111531	Sst			ENSMUSG00000072501	2862.75	0.210183	0.0542081	1.39e-05	0.000301036	Phf20l1
ENSMUSG00000031558	1108.45	-0.142149	0.110781	0.0160719	0.151128													ENSMUSG00000035900	1342.36	-0.126785	0.0726922	0.00611695	0.100567	Gramd4			ENSMUSG00000021638	230.149	0.210144	0.108243	0.00493161	0.0279357	Ocln
ENSMUSG00000058704	813.745	-0.142243	0.0987745	0.0127128	0.130585													ENSMUSG00000021179	905.597	-0.126937	0.0606413	0.00328242	0.0697492	Nrde2			ENSMUSG00000005871	11289.4	0.209893	0.0356848	5.47e-10	6.57e-08	Apc
ENSMUSG00000022974	1960.53	-0.142359	0.0787597	0.00734277	0.093848													ENSMUSG00000036815	2134.04	-0.127051	0.100958	0.012267	0.143206	Dpp10			ENSMUSG00000032308	1251.35	0.209868	0.0596043	5.25e-05	0.000847612	Ulk3
ENSMUSG00000066232	4376.51	-0.142395	0.0609549	0.00236725	0.0439053													ENSMUSG00000026787	6609.65	-0.127224	0.0494683	0.00108564	0.0348663	Gad2			ENSMUSG00000035275	2310.28	0.209443	0.0564742	2.64e-05	0.000494513	Raver2
ENSMUSG00000025006	3457.12	-0.142556	0.0615394	0.00257075	0.0464632													ENSMUSG00000041930	169.222	-0.127242	0.151171	0.0137827	0.15304	Fam222a			ENSMUSG00000028184	4550.94	0.209429	0.0611904	7.24e-05	0.00108548	Adgrl2
ENSMUSG00000028312	422.998	-0.142706	0.150416	0.0172616	0.156845													ENSMUSG00000035104	301.37	-0.127362	0.125455	0.0137631	0.15304	Eva1a			ENSMUSG00000052392	197.172	0.208845	0.109991	0.00588077	0.0315822	Acot4
ENSMUSG00000022201	10837.6	-0.142723	0.0536513	0.00106586	0.025051													ENSMUSG00000057766	886.297	-0.127739	0.0698274	0.00520274	0.092533	Ankrd29			ENSMUSG00000074994	725.422	0.208712	0.0565116	3.17e-05	0.000570882	Qser1
ENSMUSG00000033760	963.871	-0.142779	0.0949779	0.0116617	0.12409													ENSMUSG00000029516	3713.19	-0.128081	0.0517626	0.00135234	0.0400544	Cit			ENSMUSG00000034297	2664.95	0.208674	0.0483021	2.21e-06	6.8e-05	Med13
ENSMUSG00000030557	4863.22	-0.142835	0.0724737	0.00502862	0.0727664													ENSMUSG00000039234	1150	-0.128213	0.0561819	0.00219321	0.0546962	Sec24d			ENSMUSG00000026220	348.396	0.208638	0.0851312	0.0016498	0.0122382	Slc16a14
ENSMUSG00000056459	367.935	-0.14313	0.168406	0.01671	0.154198													ENSMUSG00000031841	2106.82	-0.129036	0.0826842	0.00837098	0.12001	Cdh13			ENSMUSG00000001773	255.792	0.208613	0.112675	0.00594886	0.0318035	Folh1
ENSMUSG00000027104	3379.33	-0.143238	0.0628946	0.00286394	0.0495272													ENSMUSG00000003031	1536.66	-0.130364	0.084514	0.00870533	0.121001	Cdkn1b			ENSMUSG00000036281	2350.53	0.208482	0.0423803	1.32e-07	6.78e-06	Snapc4
ENSMUSG00000032030	2054.19	-0.143691	0.0699535	0.0045254	0.0674794													ENSMUSG00000087006	528.332	-0.13058	0.122476	0.0121834	0.142957	Gm13889			ENSMUSG00000032377	269.056	0.208451	0.111442	0.00555811	0.0303715	Plscr4
ENSMUSG00000030209	18608.9	-0.143754	0.0850757	0.00766414	0.0961906													ENSMUSG00000032766	260.577	-0.131078	0.106531	0.0114541	0.139073	Gng11			ENSMUSG00000034616	2899.85	0.208307	0.0506939	4.89e-06	0.000130621	Ssh3
ENSMUSG00000048271	4445.04	-0.143811	0.0649635	0.00310804	0.0523389													ENSMUSG00000035439	168.561	-0.131131	0.148399	0.0125948	0.145494	Haus8			ENSMUSG00000085396	3332.26	0.207873	0.046372	1.01e-06	3.64e-05	Firre
ENSMUSG00000029202	1668.54	-0.143814	0.0774138	0.00649616	0.0864642													ENSMUSG00000061143	241.909	-0.131393	0.129153	0.0131116	0.14933	Maml3			ENSMUSG00000024073	5725.63	0.20772	0.0450264	5.5e-07	2.24e-05	Birc6
ENSMUSG00000027201	1291.32	-0.143978	0.0806387	0.00762434	0.0960121													ENSMUSG00000049866	1749.27	-0.131578	0.0587897	0.00234375	0.0575258	Arl4c			ENSMUSG00000022311	1321.28	0.207324	0.0646925	0.000191229	0.00229662	Csmd3
ENSMUSG00000020516	1568.12	-0.144116	0.0834111	0.00829213	0.100057													ENSMUSG00000004902	1975.04	-0.131628	0.0825419	0.00724922	0.111468	Slc25a18			ENSMUSG00000038342	1877.56	0.207212	0.0618393	0.000105692	0.00146807	Mlxip
ENSMUSG00000035798	3928.15	-0.144536	0.0586949	0.0017578	0.0360998													ENSMUSG00000022240	8729.03	-0.132091	0.0440085	0.000289729	0.0149809	Ctnnd2			ENSMUSG00000021704	2430.7	0.206894	0.0520902	9.15e-06	0.000212698	Mtx3
ENSMUSG00000063142	9581.54	-0.144638	0.0500297	0.000529216	0.015386													ENSMUSG00000063457	4210.48	-0.132098	0.0561792	0.00177825	0.0476411	Rps15			ENSMUSG00000026970	676.646	0.206612	0.0814292	0.00133222	0.010434	Rbms1
ENSMUSG00000014907	387.052	-0.144643	0.162038	0.0181278	0.160948													ENSMUSG00000048483	784.057	-0.132105	0.135592	0.0140033	0.154142	Zdhhc22			ENSMUSG00000095123	763.304	0.206524	0.0715824	0.000476289	0.00468563	Gm21781
ENSMUSG00000051098	1083.87	-0.145342	0.0880215	0.0095376	0.109566													ENSMUSG00000052155	2424.12	-0.132346	0.111754	0.0122071	0.143025	Acvr2a			ENSMUSG00000034066	224.19	0.206474	0.108717	0.00601508	0.0320746	Farp2
ENSMUSG00000042063	977.859	-0.145465	0.110858	0.0129494	0.131932													ENSMUSG00000028444	2289.01	-0.13245	0.0451273	0.000357277	0.0171698	Cntfr			ENSMUSG00000054280	2658.16	0.206403	0.0566457	3.53e-05	0.000623671	Prr14l
ENSMUSG00000029238	3160.61	-0.145517	0.0615711	0.00225262	0.0424791													ENSMUSG00000046093	41515.1	-0.132737	0.0427128	0.000200268	0.0113793	Hpcal4			ENSMUSG00000031583	530.8	0.206259	0.0645211	0.000178025	0.00219358	Wrn
ENSMUSG00000041408	1806.98	-0.14608	0.082772	0.00740932	0.0944668													ENSMUSG00000042229	1818.87	-0.132962	0.105879	0.0116316	0.139543	Rabif			ENSMUSG00000037486	1335.24	0.206135	0.0494861	4.55e-06	0.000123258	Asxl2
ENSMUSG00000020863	6854.59	-0.146348	0.0628796	0.00233712	0.0434898													ENSMUSG00000002489	3544.21	-0.132999	0.0572572	0.00192034	0.0500736	Tiam1			ENSMUSG00000047909	1516.34	0.205821	0.0503318	6.8e-06	0.00016929	Ankrd16
ENSMUSG00000032846	1117.57	-0.146384	0.101979	0.0129308	0.131932													ENSMUSG00000041889	2693.4	-0.133104	0.0741584	0.0054616	0.0947656	Shisa4			ENSMUSG00000032383	3357.26	0.205782	0.0509776	7.56e-06	0.000183638	Ppib
ENSMUSG00000028207	2669.89	-0.146543	0.0662131	0.00321729	0.0538993													ENSMUSG00000038705	829.159	-0.133241	0.0496321	0.000696548	0.0263607	Gmeb2			ENSMUSG00000051278	238.498	0.205721	0.103709	0.0050022	0.0282089	Zgrf1
ENSMUSG00000071708	2054.84	-0.146632	0.0774307	0.00585978	0.0800599													ENSMUSG00000034993	819.963	-0.133423	0.0729364	0.00484469	0.0887741	Vat1			ENSMUSG00000029009	1684.77	0.205533	0.0458553	1.08e-06	3.85e-05	Mthfr
ENSMUSG00000097789	11029.5	-0.146987	0.0634592	0.00230332	0.0432179													ENSMUSG00000021900	291.595	-0.133822	0.101736	0.00992939	0.130198	Btd			ENSMUSG00000021514	1019.67	0.205464	0.0582229	5.31e-05	0.000854641	Zfp369
ENSMUSG00000078307	6000.95	-0.147077	0.0684886	0.00331678	0.0545114													ENSMUSG00000034891	11153.2	-0.134067	0.0450096	0.000296936	0.015156	Sncb			ENSMUSG00000035877	2910.07	0.205303	0.0500585	5.81e-06	0.000149628	Zhx3
ENSMUSG00000047976	1528.14	-0.147685	0.0852886	0.00771244	0.0962601													ENSMUSG00000024063	2054.41	-0.134307	0.0456505	0.000342817	0.0166701	Lbh			ENSMUSG00000069601	14258.6	0.20517	0.035893	1.39e-09	1.41e-07	Ank3
ENSMUSG00000044098	699.186	-0.147776	0.106563	0.0131291	0.13316													ENSMUSG00000067242	3695.68	-0.134448	0.0500606	0.000702616	0.0263607	Lgi1			ENSMUSG00000038368	2231.93	0.204881	0.0513056	1.02e-05	0.000232381	Focad
ENSMUSG00000020280	444.378	-0.148112	0.141324	0.016615	0.153939													ENSMUSG00000040387	653.618	-0.134496	0.0909799	0.00879215	0.121298	Klhl32			ENSMUSG00000050471	586.853	0.204872	0.0699494	0.000462072	0.00457294	Fam118b
ENSMUSG00000050697	1035.43	-0.148197	0.100453	0.0108281	0.118867													ENSMUSG00000024736	3331.73	-0.134528	0.0660658	0.00328226	0.0697492	Tmem132a			ENSMUSG00000031174	716.059	0.204844	0.0618005	0.000122669	0.00166031	Rpgr
ENSMUSG00000053825	4735.81	-0.148423	0.0748645	0.00447363	0.0669735													ENSMUSG00000008318	461.313	-0.13527	0.0809371	0.00612218	0.100567	Relt			ENSMUSG00000045092	4513.39	0.204672	0.0620744	0.000134164	0.00178198	S1pr1
ENSMUSG00000056004	1340.66	-0.149107	0.0808655	0.0068	0.0898526													ENSMUSG00000024937	910.674	-0.135719	0.0683739	0.00363103	0.074602	Ehbp1l1			ENSMUSG00000022443	4907.92	0.204557	0.0708575	0.000532174	0.00509613	Myh9
ENSMUSG00000061603	7930.6	-0.149204	0.0556246	0.000871395	0.021656													ENSMUSG00000043496	2012.81	-0.136176	0.0706013	0.00394334	0.0786234	Tril			ENSMUSG00000040136	1787.96	0.204535	0.0806192	0.00128809	0.0102049	Abcc8
ENSMUSG00000024287	1096.63	-0.149316	0.0913594	0.0089656	0.105806													ENSMUSG00000059713	1185.83	-0.136225	0.0448205	0.000242353	0.0131908	Rcan3			ENSMUSG00000111465	304.77	0.204206	0.0906434	0.00268467	0.0177076	Gm47113
ENSMUSG00000054693	3024.96	-0.149617	0.0735853	0.00462501	0.0685109													ENSMUSG00000015656	1522.47	-0.136244	0.0956746	0.0085644	0.120079	Hspa8			ENSMUSG00000029765	6640.53	0.204201	0.0747437	0.000762248	0.00680708	Plxna4
ENSMUSG00000039156	2778.63	-0.149728	0.0807925	0.00575015	0.0789454													ENSMUSG00000030319	241.421	-0.136294	0.111173	0.0100335	0.13065	Cand2			ENSMUSG00000047495	2101.87	0.204002	0.0587612	7.48e-05	0.00111231	Dlgap2
ENSMUSG00000030313	2624.48	-0.150184	0.0688065	0.00304591	0.0517207													ENSMUSG00000047904	259.791	-0.136649	0.299845	0.0110374	0.136723	Sstr2			ENSMUSG00000040407	3065.93	0.203994	0.0456659	1.23e-06	4.29e-05	Akap9
ENSMUSG00000037876	3166.57	-0.150388	0.0746793	0.00416562	0.0639789													ENSMUSG00000015484	418.834	-0.136776	0.112469	0.0105831	0.133685	Fam163a			ENSMUSG00000035545	15732.4	0.203681	0.0527105	1.5e-05	0.000318404	Leng8
ENSMUSG00000026393	1407.02	-0.15045	0.09907	0.0107392	0.118791													ENSMUSG00000056708	1743.46	-0.136796	0.0853754	0.00735606	0.112421	Ier5			ENSMUSG00000058587	2034.89	0.203467	0.0885103	0.00252537	0.0168735	Tmod3
ENSMUSG00000025016	5440.72	-0.150565	0.0617527	0.00168118	0.034962													ENSMUSG00000057455	3080.34	-0.137055	0.0942273	0.00889367	0.122045	Rit2			ENSMUSG00000023912	1819.27	0.203397	0.0546709	2.58e-05	0.000486518	Slc25a27
ENSMUSG00000025939	1640.07	-0.150672	0.08494	0.00691704	0.0905488													ENSMUSG00000052133	766.834	-0.137288	0.0935148	0.00786397	0.115885	Sema5b			ENSMUSG00000034621	4127.08	0.203365	0.0515143	1.12e-05	0.000249137	Gpatch8
ENSMUSG00000000787	7006.67	-0.150895	0.0588764	0.00122536	0.0278127													ENSMUSG00000069171	2178	-0.138332	0.0492742	0.000466292	0.020106	Nr2f1			ENSMUSG00000040940	3306.75	0.203244	0.0443853	6.42e-07	2.52e-05	Arhgef1
ENSMUSG00000041836	2113.02	-0.150943	0.0770334	0.00527914	0.075614													ENSMUSG00000045064	91.2455	-0.13846	0.215932	0.0113628	0.138991	Zc2hc1c			ENSMUSG00000042724	1586.99	0.202973	0.0686122	0.000404415	0.00412818	Map3k9
ENSMUSG00000027660	3130.94	-0.15149	0.0790854	0.00528901	0.0756591													ENSMUSG00000031604	2302.28	-0.138487	0.0750727	0.00452068	0.0848968	Msmo1			ENSMUSG00000034912	1286.03	0.202904	0.0509896	9.91e-06	0.000226294	Mdga2
ENSMUSG00000029787	2191.14	-0.151546	0.0660762	0.00247975	0.0453936													ENSMUSG00000059857	2248.92	-0.138571	0.0933659	0.00805263	0.117545	Ntng1			ENSMUSG00000037533	2120.43	0.202498	0.0663433	0.000308942	0.00335857	Rapgef6
ENSMUSG00000030465	23020.2	-0.152117	0.0549515	0.000715186	0.0188561													ENSMUSG00000039089	795.809	-0.138669	0.0887163	0.00724503	0.111468	L3mbtl3			ENSMUSG00000038473	3691.9	0.202279	0.0533328	2.09e-05	0.000409479	Nos1ap
ENSMUSG00000030102	22826.6	-0.1522	0.0596548	0.0011649	0.026929													ENSMUSG00000020810	1718.73	-0.138922	0.0557993	0.00110376	0.0350851	Cygb			ENSMUSG00000045103	2869.03	0.202229	0.0425043	2.77e-07	1.24e-05	Dmd
ENSMUSG00000037996	20681.3	-0.152745	0.0749065	0.00365379	0.0584294													ENSMUSG00000029776	1468.51	-0.13896	0.0467269	0.00029326	0.0150997	Hibadh			ENSMUSG00000056427	2352.85	0.202224	0.0483868	4.17e-06	0.000115196	Slit3
ENSMUSG00000034160	13134.9	-0.152773	0.0557652	0.000709882	0.0188044													ENSMUSG00000036334	175.762	-0.13916	0.120411	0.0104278	0.132804	Igsf10			ENSMUSG00000111394	726.699	0.202158	0.0776022	0.00116337	0.00943289	Gm49759
ENSMUSG00000020687	1858.59	-0.152784	0.0733829	0.00378336	0.0596542													ENSMUSG00000021670	3668.22	-0.140114	0.0910333	0.00716903	0.110984	Hmgcr			ENSMUSG00000034462	2249.88	0.2021	0.0465125	2.18e-06	6.73e-05	Pkd2
ENSMUSG00000035126	446.951	-0.152806	0.143609	0.0151588	0.145854													ENSMUSG00000001520	403.415	-0.140216	0.0924063	0.00755988	0.113607	Nrip2			ENSMUSG00000028514	4488.58	0.202072	0.0329123	1.42e-10	1.91e-08	Usp24
ENSMUSG00000027881	2062.37	-0.152829	0.0716277	0.00352241	0.0568128													ENSMUSG00000049999	255.412	-0.140383	0.0900181	0.00674242	0.107051	Ppp1r3d			ENSMUSG00000053930	5513.71	0.201991	0.0644944	0.000217644	0.00254486	Shisa6
ENSMUSG00000030757	2102.84	-0.152922	0.0725356	0.00348672	0.0565613													ENSMUSG00000027489	696.84	-0.140623	0.0800191	0.00527204	0.0932496	Necab3			ENSMUSG00000041488	1160.03	0.201978	0.0521775	1.61e-05	0.000335377	Stx3
ENSMUSG00000032462	1166.25	-0.152976	0.0931262	0.0082891	0.100057													ENSMUSG00000049225	1977.39	-0.140849	0.059744	0.00163925	0.0459012	Pdp1			ENSMUSG00000028876	3219.35	0.201667	0.0777091	0.00130977	0.0103266	Epha10
ENSMUSG00000052144	1180.96	-0.153157	0.0859887	0.00682258	0.0899398													ENSMUSG00000028445	1424.95	-0.141147	0.0673509	0.00273378	0.0628686	Enho			ENSMUSG00000051977	143.933	0.201434	0.11909	0.00895405	0.0435012	Prdm9
ENSMUSG00000021556	1004.72	-0.153364	0.101931	0.00964758	0.110266													ENSMUSG00000030747	2158.08	-0.141184	0.0456204	0.000199081	0.0113535	Dgat2			ENSMUSG00000054387	3436.63	0.201318	0.0468649	2.62e-06	7.81e-05	Mdm4
ENSMUSG00000033004	14435	-0.153526	0.0600169	0.00109519	0.0256333													ENSMUSG00000035566	3805.66	-0.141278	0.0712698	0.00350605	0.0727235	Pcdh17			ENSMUSG00000040033	1485.79	0.201096	0.0567896	5.45e-05	0.000873761	Stat2
ENSMUSG00000048490	1797.37	-0.153988	0.0774781	0.0044475	0.0667309													ENSMUSG00000024268	17361.2	-0.141378	0.0619933	0.00175085	0.047481	Celf4			ENSMUSG00000031337	270.643	0.200991	0.0995564	0.00481187	0.0273874	Mtm1
ENSMUSG00000031176	3436.05	-0.154014	0.063398	0.00172916	0.0356536													ENSMUSG00000039579	2945.7	-0.141972	0.0727476	0.00365246	0.0749399	Grin3a			ENSMUSG00000020074	1910.1	0.200857	0.0481105	4.54e-06	0.000123112	Ccar1
ENSMUSG00000024750	3513.5	-0.154043	0.0648698	0.00192271	0.0380419													ENSMUSG00000052581	462.12	-0.142226	0.224294	0.0129842	0.148413	Lrrtm4			ENSMUSG00000028809	6286.75	0.200694	0.0446842	9.69e-07	3.53e-05	Srrm1
ENSMUSG00000022195	1469.91	-0.154074	0.0778408	0.00456617	0.0678179													ENSMUSG00000016664	1667.39	-0.142491	0.0562681	0.0010206	0.0338725	Pacsin2			ENSMUSG00000007827	694.76	0.200464	0.0641228	0.000245324	0.00279164	Ankrd26
ENSMUSG00000033411	606.21	-0.154107	0.124856	0.0132556	0.133868													ENSMUSG00000022661	2776.63	-0.142857	0.0908365	0.00687409	0.108309	Cd200			ENSMUSG00000021182	2028.02	0.200331	0.0685777	0.000505151	0.00489396	Ccdc88c
ENSMUSG00000019831	10221.5	-0.154108	0.0716196	0.00298572	0.0512397													ENSMUSG00000016559	2734.62	-0.143688	0.0908291	0.00712	0.110556	H3f3b			ENSMUSG00000107096	932.211	0.200304	0.0688222	0.000478404	0.00470085	Gm43597
ENSMUSG00000026623	6936.25	-0.15417	0.0559079	0.000734995	0.0192432													ENSMUSG00000047003	344.358	-0.143764	0.106705	0.00856806	0.120079	Zfp41			ENSMUSG00000026062	1890.55	0.200269	0.105726	0.0053457	0.0295325	Slc9a2
ENSMUSG00000054604	1786.3	-0.154267	0.0751331	0.00412851	0.0635825													ENSMUSG00000041598	1103.52	-0.143862	0.0684992	0.00271795	0.0627492	Cdc42ep4			ENSMUSG00000003929	1214.26	0.200245	0.0666538	0.000336615	0.00358645	Zfp81
ENSMUSG00000050600	1515.43	-0.154722	0.0836667	0.00557281	0.0778186													ENSMUSG00000022122	2386.2	-0.143963	0.0960649	0.00758748	0.113607	Ednrb			ENSMUSG00000032232	439.493	0.200159	0.0982271	0.00525988	0.0292303	Cgnl1
ENSMUSG00000024483	1848.75	-0.154798	0.0777037	0.00432601	0.0655481													ENSMUSG00000035314	854.316	-0.144054	0.0770841	0.00410895	0.0797723	Gdpd5			ENSMUSG00000033902	3304.87	0.20007	0.0488559	5.82e-06	0.000149628	Mapkbp1
ENSMUSG00000034825	5694.59	-0.154992	0.0848269	0.00608602	0.0821539													ENSMUSG00000047557	1521.45	-0.144341	0.0698756	0.0030352	0.066783	Lxn			ENSMUSG00000038594	878.63	0.199849	0.0616693	0.000160136	0.00203015	Cep85l
ENSMUSG00000043531	798.494	-0.155141	0.124276	0.0121028	0.126278													ENSMUSG00000048495	391.736	-0.144432	0.0913513	0.00664389	0.106138	Tyw5			ENSMUSG00000002107	15398	0.199764	0.0459979	2.05e-06	6.36e-05	Celf2
ENSMUSG00000097451	21787.2	-0.155614	0.0490701	0.000199256	0.00732273													ENSMUSG00000062309	248.737	-0.145006	0.106589	0.00838209	0.120058	Rpp25			ENSMUSG00000038630	1230.53	0.199646	0.0634241	0.000250887	0.00283933	Zkscan16
ENSMUSG00000108358	889.401	-0.155654	0.10099	0.00975635	0.111059													ENSMUSG00000022935	840.721	-0.145317	0.086187	0.00562971	0.0963886	Grik1			ENSMUSG00000025241	3658.85	0.199505	0.0557989	4.7e-05	0.000774568	Fyco1
ENSMUSG00000041817	1686.19	-0.155771	0.0726292	0.00336686	0.0550932													ENSMUSG00000029754	161.938	-0.145741	0.12706	0.0100673	0.130681	Dlx6			ENSMUSG00000022533	2593.88	0.199487	0.0475157	3.94e-06	0.000109501	Atp13a3
ENSMUSG00000052917	1286.04	-0.156166	0.0873864	0.00625572	0.0842427													ENSMUSG00000020601	1466.2	-0.14626	0.0687941	0.00259568	0.0616603	Trib2			ENSMUSG00000031134	2614.96	0.19944	0.0374608	1.67e-08	1.19e-06	Rbmx
ENSMUSG00000036990	2509.01	-0.156212	0.0639751	0.00162422	0.0342425													ENSMUSG00000037031	640.933	-0.146764	0.0740073	0.00313625	0.0677571	Tspan15			ENSMUSG00000064329	4613.33	0.19942	0.036587	8.8e-09	7.04e-07	Scn1a
ENSMUSG00000039697	2634.96	-0.156372	0.0657033	0.00183015	0.0369244													ENSMUSG00000037196	487.788	-0.147657	0.0771622	0.00373873	0.0759099	Pacrg			ENSMUSG00000024201	3381.84	0.199337	0.049855	1.06e-05	0.000237941	Kdm4b
ENSMUSG00000034653	1232.43	-0.156431	0.0808523	0.00498956	0.0726681													ENSMUSG00000037306	1208.03	-0.148013	0.0653356	0.00182005	0.0484335	Man1c1			ENSMUSG00000040943	1974.65	0.199252	0.0609854	0.000165597	0.00207869	Tet2
ENSMUSG00000063253	1329.31	-0.156465	0.0808973	0.00490129	0.071475													ENSMUSG00000032482	10953.5	-0.148036	0.0443669	8.28129e-05	0.00605941	Cspg5			ENSMUSG00000014164	3335.93	0.199099	0.0579608	8.25e-05	0.00120289	Klhl3
ENSMUSG00000028524	4453.07	-0.156539	0.0681872	0.0021292	0.0408356													ENSMUSG00000031343	4273.63	-0.148639	0.0987297	0.00752459	0.113607	Gabra3			ENSMUSG00000038777	1581.32	0.199042	0.0940109	0.00379218	0.0229653	Sema6c
ENSMUSG00000068748	10979.9	-0.156566	0.075889	0.00379545	0.0597611													ENSMUSG00000074227	491.638	-0.148774	0.144648	0.0102749	0.131715	Spint2			ENSMUSG00000033102	559.261	0.199033	0.077811	0.00136471	0.0106232	Cdc14b
ENSMUSG00000025907	2652.41	-0.1567	0.0729977	0.00308581	0.0521623													ENSMUSG00000059361	2098.17	-0.14917	0.0684945	0.00206221	0.0525004	Nrsn2			ENSMUSG00000031871	397.829	0.198677	0.111989	0.00848783	0.0416765	Cdh5
ENSMUSG00000039753	3277.61	-0.156827	0.0633293	0.00142514	0.0312753													ENSMUSG00000035283	622.215	-0.14927	0.0799677	0.00394949	0.078645	Adrb1			ENSMUSG00000020661	3861.61	0.198497	0.0414645	2.8e-07	1.24e-05	Dnmt3a
ENSMUSG00000028484	4704.62	-0.156829	0.0583427	0.000843271	0.021286													ENSMUSG00000048834	4022.01	-0.149464	0.100656	0.00756918	0.113607	Vstm2a			ENSMUSG00000035992	1855.93	0.198405	0.0549996	4.41e-05	0.000739245	Fnip1
ENSMUSG00000008575	3164.91	-0.156841	0.0769126	0.00380388	0.0598102													ENSMUSG00000025666	5034.38	-0.149799	0.151136	0.0117247	0.140335	Tmem47			ENSMUSG00000090290	531.648	0.198284	0.0602488	0.000146533	0.00191186	Tarbp1
ENSMUSG00000028804	2661.48	-0.156986	0.0723925	0.00327779	0.0543466													ENSMUSG00000070880	12084.4	-0.149836	0.0388989	1.22012e-05	0.00156418	Gad1			ENSMUSG00000079084	676.993	0.19807	0.0728916	0.000829554	0.00725181	Ccdc82
ENSMUSG00000019907	3992	-0.157105	0.0570865	0.000708722	0.0188044													ENSMUSG00000061887	4084.47	-0.149923	0.0492702	0.000198057	0.0113535	Ssbp3			ENSMUSG00000051586	3775.6	0.197868	0.056496	6.55e-05	0.00100453	Mical3
ENSMUSG00000020580	7079.23	-0.157121	0.0551841	0.000498016	0.0146771													ENSMUSG00000021180	1014.89	-0.150154	0.0782023	0.00348032	0.0726519	Rps6ka5			ENSMUSG00000063919	2439.91	0.197862	0.0572162	8.28e-05	0.00120633	Srrm4
ENSMUSG00000040459	6236.2	-0.157271	0.0638923	0.00149207	0.0325537													ENSMUSG00000025421	1038.05	-0.150162	0.0508742	0.000275641	0.0144941	Hdhd2			ENSMUSG00000074733	1700.44	0.197765	0.08859	0.0026855	0.0177076	Zfp950
ENSMUSG00000032807	327.731	-0.157524	0.185818	0.0152337	0.146332													ENSMUSG00000035835	1586.97	-0.15055	0.0901422	0.00507797	0.091391	Plppr3			ENSMUSG00000026721	4925.6	0.197753	0.057357	8.04e-05	0.00118071	Rabgap1l
ENSMUSG00000019790	4964.42	-0.157563	0.0675754	0.00188965	0.0376525													ENSMUSG00000047261	6788.46	-0.150867	0.0678808	0.00197999	0.0511893	Gap43			ENSMUSG00000021721	2063.14	0.197592	0.0818983	0.00213216	0.0147461	Htr1a
ENSMUSG00000024259	2471.95	-0.157669	0.0692235	0.00233498	0.0434898													ENSMUSG00000075592	660.321	-0.151338	0.0889133	0.00490237	0.0893271	Nynrin			ENSMUSG00000040717	311.554	0.197542	0.0931579	0.00399762	0.0238898	Il17rd
ENSMUSG00000001986	8971.52	-0.157709	0.0581744	0.00073874	0.0192517													ENSMUSG00000018678	555.493	-0.151389	0.0637347	0.00125755	0.0382394	Sp2			ENSMUSG00000025571	5324.67	0.19746	0.0403606	1.6e-07	7.92e-06	Tnrc6c
ENSMUSG00000022421	22685.5	-0.158124	0.0733511	0.00324732	0.0540004													ENSMUSG00000054836	314.332	-0.151556	0.107336	0.00722034	0.111468	Elp6			ENSMUSG00000029104	7990.73	0.197424	0.0345674	1.89e-09	1.87e-07	Htt
ENSMUSG00000027993	13562	-0.158294	0.0531235	0.000320958	0.0105039													ENSMUSG00000029168	1937.25	-0.151753	0.0766271	0.00316322	0.0681497	Dpysl5			ENSMUSG00000039967	1563.69	0.197259	0.0464297	3.58e-06	0.000101737	Zfp292
ENSMUSG00000022360	293.239	-0.158436	0.219322	0.0134981	0.135317													ENSMUSG00000034981	5625.82	-0.152414	0.103117	0.00755223	0.113607	Parm1			ENSMUSG00000028957	2493.82	0.196959	0.0650959	0.000309408	0.00335926	Per3
ENSMUSG00000031010	4995.84	-0.158476	0.0696436	0.00211007	0.0406549													ENSMUSG00000045659	1833.03	-0.152727	0.0799152	0.00378389	0.0766263	Plekha7			ENSMUSG00000039546	1264.39	0.196917	0.0572585	9.61e-05	0.001366	Ajap1
ENSMUSG00000026824	5546.07	-0.158509	0.0692446	0.00215432	0.0410377													ENSMUSG00000043300	1320.68	-0.153237	0.0643931	0.0013548	0.0400544	B3galnt1			ENSMUSG00000033083	341.69	0.196791	0.0910873	0.00364168	0.0222738	Tbc1d4
ENSMUSG00000027346	2980.07	-0.158765	0.0872027	0.005351	0.0761587													ENSMUSG00000001467	2122.15	-0.153692	0.0538409	0.000359043	0.0171698	Cyp51			ENSMUSG00000062209	2928.13	0.196687	0.0557306	5.71e-05	0.00090615	Erbb4
ENSMUSG00000067194	5150	-0.158789	0.0601075	0.000953481	0.0229856													ENSMUSG00000031974	995.265	-0.153774	0.0620579	0.00105485	0.0345208	Abcb10			ENSMUSG00000023845	4828.1	0.196566	0.0355545	5.26e-09	4.42e-07	Lnpep
ENSMUSG00000024095	2374.38	-0.159584	0.0649062	0.00151814	0.0328676													ENSMUSG00000066278	422.34	-0.154023	0.0886508	0.00466472	0.0866576	Vps37b			ENSMUSG00000097767	28891.3	0.196149	0.0647734	0.000307373	0.00334593	Miat
ENSMUSG00000040760	3486.6	-0.159622	0.0600871	0.00087008	0.021656													ENSMUSG00000039989	1743.11	-0.154295	0.0477013	0.000106049	0.0075116	Cbx4			ENSMUSG00000026586	244.92	0.195975	0.0959229	0.00493182	0.0279357	Prrx1
ENSMUSG00000059742	3345.96	-0.160109	0.0940555	0.00650863	0.0865102													ENSMUSG00000033717	631.224	-0.154408	0.0882822	0.00444273	0.083747	Adra2a			ENSMUSG00000021097	4992.56	0.195779	0.0667412	0.000511405	0.00493722	Clmn
ENSMUSG00000036916	866.543	-0.160383	0.105269	0.00871449	0.103937													ENSMUSG00000031932	867.652	-0.154431	0.081598	0.00344381	0.0720924	Gpr83			ENSMUSG00000038174	3353.96	0.195771	0.0734974	0.00101947	0.0085612	Fam126b
ENSMUSG00000037434	1188.46	-0.16068	0.0855547	0.00512501	0.0739709													ENSMUSG00000027962	917.85	-0.154436	0.0763467	0.00292318	0.0652436	Vcam1			ENSMUSG00000026491	2176.1	0.195259	0.0450804	2.33e-06	7.09e-05	Ahctf1
ENSMUSG00000032827	8583.2	-0.160933	0.0684598	0.00169274	0.0350955													ENSMUSG00000003992	1968.29	-0.154729	0.0691431	0.00182032	0.0484335	Ssbp2			ENSMUSG00000073434	1079.46	0.195214	0.0599758	0.000167096	0.0020926	Wdr90
ENSMUSG00000037652	2782.99	-0.161007	0.0742645	0.00274228	0.0482385													ENSMUSG00000024966	4907.06	-0.154822	0.0935039	0.0053352	0.0935382	Stip1			ENSMUSG00000030283	2667.58	0.195015	0.0420265	5.75e-07	2.33e-05	St8sia1
ENSMUSG00000010505	470.821	-0.161087	0.166425	0.0143877	0.140972													ENSMUSG00000000305	614.356	-0.15486	0.128055	0.00899481	0.122608	Cdh4			ENSMUSG00000047141	822.363	0.194999	0.0707465	0.000865769	0.00752864	Zfp654
ENSMUSG00000043019	2012.06	-0.161973	0.0686668	0.0018825	0.0375766													ENSMUSG00000024524	4002.53	-0.155355	0.0411662	1.52051e-05	0.00182838	Gnal			ENSMUSG00000025427	3217.69	0.194928	0.0434988	1.3e-06	4.44e-05	Rnf165
ENSMUSG00000114230	618.822	-0.162059	0.196664	0.0113686	0.121995													ENSMUSG00000007656	3317.84	-0.15597	0.0779583	0.00310595	0.0673908	Arpp19			ENSMUSG00000100706	218.647	0.194686	0.127083	0.0103804	0.0489096	Gm19744
ENSMUSG00000021147	1861.56	-0.16217	0.0840075	0.00449722	0.0672372													ENSMUSG00000026463	5459.03	-0.156483	0.119039	0.00819235	0.118281	Atp2b4			ENSMUSG00000040481	5333.3	0.194385	0.0313472	9.88e-11	1.41e-08	Bptf
ENSMUSG00000041459	5247.34	-0.162725	0.0620892	0.000990853	0.0236837													ENSMUSG00000001942	619.55	-0.156693	0.0610996	0.000792482	0.0287219	Siae			ENSMUSG00000015829	9365.97	0.194332	0.0504228	1.76e-05	0.000362591	Tnr
ENSMUSG00000029655	1394.49	-0.162742	0.0819785	0.00398976	0.0619021													ENSMUSG00000000552	1849.35	-0.157288	0.0448517	3.80897e-05	0.00355932	Zfp385a			ENSMUSG00000025145	3087.61	0.194062	0.0547708	5.53e-05	0.000883609	Lrrc45
ENSMUSG00000025949	1905.13	-0.162834	0.0737063	0.00251713	0.0458542													ENSMUSG00000035513	1086.63	-0.157372	0.0972407	0.00499628	0.0903385	Ntng2			ENSMUSG00000015127	574.02	0.193937	0.0695565	0.000768491	0.00684081	Unkl
ENSMUSG00000069237	2714.75	-0.162997	0.0640605	0.00118902	0.0272072													ENSMUSG00000044216	2123.24	-0.15878	0.0701315	0.00168841	0.0465199	Kcnj4			ENSMUSG00000024948	3370.61	0.193863	0.0463168	4.4e-06	0.000119905	Map4k2
ENSMUSG00000033964	830.733	-0.163397	0.112512	0.00988677	0.111977													ENSMUSG00000106981	324.165	-0.158862	0.110146	0.00691301	0.108575	Gm45495			ENSMUSG00000031600	3209.64	0.193839	0.0561861	8e-05	0.00117606	Vps37a
ENSMUSG00000026718	1889.28	-0.163583	0.0764674	0.00291965	0.050336													ENSMUSG00000025475	3549.18	-0.158992	0.064509	0.000989978	0.0333114	Adgra1			ENSMUSG00000030096	5965.68	0.192872	0.0655956	0.000499616	0.00485739	Slc6a6
ENSMUSG00000029290	981.937	-0.163715	0.092716	0.00632883	0.08475													ENSMUSG00000050541	180.949	-0.15959	0.134255	0.00848242	0.120079	Adra1b			ENSMUSG00000046532	1450.25	0.192688	0.0747287	0.00124798	0.0099484	Ar
ENSMUSG00000007850	7402.68	-0.164104	0.0624651	0.000939287	0.0228391													ENSMUSG00000025089	1922.63	-0.16003	0.0579038	0.000440066	0.0194482	Gfra1			ENSMUSG00000049313	18242.5	0.192524	0.0524508	3.69e-05	0.000643944	Sorl1
ENSMUSG00000020015	7196.97	-0.164132	0.0782888	0.00304095	0.0517146													ENSMUSG00000035131	726.692	-0.16026	0.156126	0.0101965	0.131588	Brinp3			ENSMUSG00000002413	5462.08	0.192499	0.0397493	2.17e-07	1.01e-05	Braf
ENSMUSG00000035161	971.016	-0.164201	0.105381	0.00769114	0.0961906													ENSMUSG00000030638	879.88	-0.16031	0.0696247	0.0014828	0.0430948	Sh3gl3			ENSMUSG00000020412	1848.57	0.19236	0.0458875	4.3e-06	0.000117976	Ascc2
ENSMUSG00000090946	782.545	-0.164277	0.110015	0.00932597	0.107794													ENSMUSG00000026188	623.389	-0.160638	0.060433	0.000573618	0.0230517	Tmem169			ENSMUSG00000068394	202.156	0.192279	0.121199	0.0103413	0.0487907	Cep152
ENSMUSG00000045103	2681.52	-0.16431	0.0796348	0.00328433	0.054375													ENSMUSG00000027188	682.806	-0.160744	0.150321	0.0102506	0.131628	Pamr1			ENSMUSG00000000805	952.111	0.192256	0.0977989	0.00607926	0.0323335	Car4
ENSMUSG00000027534	637.355	-0.16448	0.116903	0.00997833	0.112674													ENSMUSG00000038295	207.863	-0.160979	0.12571	0.00779712	0.115548	Atg9b			ENSMUSG00000035161	1028.57	0.191849	0.0627999	0.000309142	0.00335857	Ints6
ENSMUSG00000026781	2378.13	-0.164598	0.0683335	0.00161714	0.0341572													ENSMUSG00000075334	1354.59	-0.162074	0.138344	0.00953614	0.127397	Rprm			ENSMUSG00000013878	430.799	0.19182	0.0682249	0.00072601	0.00657579	Rnf170
ENSMUSG00000024097	3425.28	-0.165301	0.0753054	0.00282313	0.0491234													ENSMUSG00000030889	277.668	-0.162328	0.278858	0.010515	0.133367	Vwa3a			ENSMUSG00000022847	807.806	0.1917	0.0691638	0.0007966	0.00701932	Thpo
ENSMUSG00000039652	1966.56	-0.165444	0.0701833	0.00184977	0.0370749													ENSMUSG00000087141	1999.36	-0.162482	0.14176	0.00915034	0.123857	Plcxd2			ENSMUSG00000040187	479.805	0.191647	0.0827588	0.00257953	0.0171851	Arntl2
ENSMUSG00000025245	1320.99	-0.16552	0.0881553	0.005027	0.0727664													ENSMUSG00000032890	3297.52	-0.162642	0.107803	0.00654108	0.105036	Rims3			ENSMUSG00000024299	1272.07	0.191613	0.0606454	0.000256031	0.00289359	Adamts10
ENSMUSG00000042104	1532.19	-0.166017	0.0806623	0.00342018	0.0556421													ENSMUSG00000022571	530.087	-0.162672	0.0917379	0.00400261	0.0791945	Pycrl			ENSMUSG00000031864	2894.3	0.191597	0.0455034	3.87e-06	0.000108225	Ints10
ENSMUSG00000055296	2868.64	-0.166168	0.0717815	0.00185078	0.0370749													ENSMUSG00000020368	11741	-0.162754	0.067718	0.001179	0.0367241	Canx			ENSMUSG00000033624	1167.31	0.191246	0.0543306	6.85e-05	0.00104044	Pdpr
ENSMUSG00000028020	5521.73	-0.166248	0.0598424	0.00057376	0.0163116													ENSMUSG00000048988	1411.57	-0.162767	0.0546398	0.000233311	0.0130184	Elfn1			ENSMUSG00000036097	2417.8	0.191161	0.0563334	9.94e-05	0.00140012	Slf2
ENSMUSG00000022141	1833.42	-0.166282	0.0788197	0.00297979	0.0512161													ENSMUSG00000005034	11141.4	-0.163519	0.0803243	0.00267359	0.0621779	Prkacb			ENSMUSG00000033454	669.926	0.19095	0.0793173	0.00226481	0.0154754	Zbtb1
ENSMUSG00000030275	12604.1	-0.166772	0.0516001	0.000138789	0.00550171													ENSMUSG00000000308	10089.7	-0.163914	0.0366473	7.63017e-07	0.00026302	Ckmt1			ENSMUSG00000040565	1505.18	0.190931	0.0720997	0.00108401	0.0089605	Btaf1
ENSMUSG00000060090	374.968	-0.167083	0.182122	0.013747	0.136838													ENSMUSG00000027499	4918.74	-0.164305	0.0953776	0.00467989	0.0868354	Pkia			ENSMUSG00000025326	2730.13	0.190911	0.0648589	0.000445396	0.004449	Ube3a
ENSMUSG00000045215	618.177	-0.167241	0.137872	0.0104439	0.116299													ENSMUSG00000024261	5466.73	-0.164407	0.134562	0.00872518	0.121085	Syt4			ENSMUSG00000107000	226.308	0.190792	0.107096	0.00824677	0.0408808	Gm43481
ENSMUSG00000056124	4971.99	-0.167289	0.0670123	0.00117972	0.0271601													ENSMUSG00000039706	2282.34	-0.165395	0.12611	0.00819703	0.118281	Ldb2			ENSMUSG00000061589	4349.79	0.190607	0.0578315	0.000148771	0.00193343	Dot1l
ENSMUSG00000034021	4387.09	-0.167367	0.0631287	0.000755163	0.0195579													ENSMUSG00000045613	389.135	-0.16579	0.131215	0.00841598	0.120067	Chrm2			ENSMUSG00000029068	4767.83	0.190566	0.0393511	2.06e-07	9.71e-06	Ccnl2
ENSMUSG00000041272	822.458	-0.167884	0.108846	0.00842339	0.101423													ENSMUSG00000029581	4784.43	-0.166546	0.0420877	6.92278e-06	0.00108471	Fscn1			ENSMUSG00000039936	1151.39	0.190069	0.0627	0.000389796	0.0040236	Pik3cd
ENSMUSG00000027977	2703.96	-0.167999	0.0743886	0.00208958	0.0404615													ENSMUSG00000037492	2518.22	-0.166678	0.114456	0.00710331	0.110518	Zmat4			ENSMUSG00000020716	3995.48	0.189976	0.0351644	1.23e-08	9.36e-07	Nf1
ENSMUSG00000027122	1182.03	-0.168073	0.0930324	0.00588692	0.0803333													ENSMUSG00000036298	4017.73	-0.167786	0.0643252	0.00070154	0.0263607	Slc2a13			ENSMUSG00000059834	379.075	0.189963	0.0862103	0.00344333	0.0213525	Sclt1
ENSMUSG00000012422	1506.87	-0.168374	0.0836899	0.00356423	0.057323													ENSMUSG00000045532	300.216	-0.16794	0.109321	0.0053788	0.0938174	C1ql1			ENSMUSG00000035569	10048.5	0.189905	0.0341556	5.02e-09	4.3e-07	Ankrd11
ENSMUSG00000073295	808.896	-0.168544	0.124706	0.0099353	0.112301													ENSMUSG00000033774	306.476	-0.168433	0.203482	0.0103693	0.132168	Npbwr1			ENSMUSG00000030002	3927.73	0.189469	0.0692068	0.000818175	0.00718267	Dusp11
ENSMUSG00000017485	3616.8	-0.168655	0.0626418	0.00069014	0.0184551													ENSMUSG00000001313	2144.27	-0.168632	0.0410305	3.42215e-06	0.00064737	Rnd2			ENSMUSG00000071042	525.279	0.18945	0.0694886	0.000977602	0.00826843	Rasgrp3
ENSMUSG00000031600	3054.17	-0.168999	0.067178	0.00113444	0.0263874													ENSMUSG00000045095	2754.25	-0.168681	0.0621267	0.00051304	0.0214509	Magi1			ENSMUSG00000072769	4360.83	0.189351	0.0520416	4.07e-05	0.000692552	Gm10419
ENSMUSG00000039470	2142.98	-0.169057	0.070737	0.00165346	0.0347936													ENSMUSG00000024064	703.05	-0.168801	0.142714	0.00743799	0.113227	Galnt14			ENSMUSG00000069094	1051.7	0.189329	0.0596502	0.000235195	0.0027005	Pde7a
ENSMUSG00000028719	1715.12	-0.169223	0.0833357	0.00350988	0.0567733													ENSMUSG00000040181	204.874	-0.16893	0.16586	0.00921416	0.124287	Fmo1			ENSMUSG00000026872	8770.3	0.189263	0.069759	0.000894716	0.00771007	Zeb2
ENSMUSG00000079509	554.505	-0.169377	0.126734	0.0108354	0.118867													ENSMUSG00000042109	3480.92	-0.169168	0.0552317	0.000166396	0.00988939	Csdc2			ENSMUSG00000059674	827.84	0.189151	0.0725181	0.00142505	0.0109436	Cdh24
ENSMUSG00000027499	4079.92	-0.16941	0.0829652	0.00329224	0.054389													ENSMUSG00000003411	1391.45	-0.169488	0.102094	0.00508692	0.0914349	Rab3b			ENSMUSG00000048118	1533.28	0.188772	0.043158	2.14e-06	6.65e-05	Arid4a
ENSMUSG00000018481	3158.72	-0.169538	0.0616907	0.000601927	0.0167905													ENSMUSG00000043448	370.113	-0.170275	0.101877	0.00428078	0.0818784	Gjc2			ENSMUSG00000039153	547.363	0.18875	0.0989416	0.00643362	0.0339024	Runx2
ENSMUSG00000039988	2435.19	-0.16957	0.0693329	0.00139735	0.0309672													ENSMUSG00000036437	1138.84	-0.170287	0.105703	0.00538277	0.0938174	Npy1r			ENSMUSG00000034751	2771.16	0.188617	0.0560423	0.000133403	0.0017741	Mast4
ENSMUSG00000104283	866.548	-0.169603	0.109075	0.00778729	0.0964459													ENSMUSG00000001025	175.052	-0.170336	0.127749	0.00685735	0.108309	S100a6			ENSMUSG00000037315	450.858	0.188599	0.0941232	0.00572059	0.0309616	Jade3
ENSMUSG00000052133	777.802	-0.169921	0.140378	0.0107902	0.118867													ENSMUSG00000048965	391.372	-0.170728	0.0943042	0.00347335	0.0726126	Mrgpre			ENSMUSG00000033618	1437.31	0.18847	0.0498919	2.74e-05	0.00050815	Map3k13
ENSMUSG00000040423	1616.24	-0.170575	0.0752642	0.0021779	0.041347													ENSMUSG00000066026	612.043	-0.170729	0.0730424	0.00118427	0.0367409	Dhrs3			ENSMUSG00000028028	356.745	0.18842	0.0978382	0.00602904	0.0321341	Alpk1
ENSMUSG00000021189	1098.33	-0.170664	0.0957687	0.00531876	0.0758917													ENSMUSG00000092118	98.8509	-0.171523	0.201705	0.00903947	0.123	Fancf			ENSMUSG00000109829	205.744	0.188398	0.112836	0.00969402	0.0462947	Gm45605
ENSMUSG00000007617	4262.42	-0.170691	0.0725614	0.00176426	0.0360998													ENSMUSG00000039257	1686.27	-0.172401	0.0712991	0.00103246	0.0340033	Vstm2b			ENSMUSG00000037300	1854.33	0.188397	0.0489175	1.92e-05	0.000383532	Ttc13
ENSMUSG00000041935	2371.56	-0.170978	0.072478	0.00166519	0.0348805													ENSMUSG00000051146	1460.89	-0.172856	0.114893	0.00524352	0.0929571	Camk2n2			ENSMUSG00000040054	3553.09	0.188003	0.0406141	6.59e-07	2.58e-05	Baz2a
ENSMUSG00000022016	10271.4	-0.171738	0.0640779	0.000657501	0.0179664													ENSMUSG00000075224	611.562	-0.173827	0.105307	0.00456454	0.0853075	Lrrc55			ENSMUSG00000021177	511.604	0.187716	0.0751332	0.00182538	0.0131561	Tdp1
ENSMUSG00000051486	189.639	-0.171832	0.496491	0.0105561	0													ENSMUSG00000026786	146.922	-0.174471	0.171393	0.00872696	0.121085	Apbb1ip			ENSMUSG00000041341	2056.84	0.187671	0.0470722	1.19e-05	0.000262564	Atg2b
ENSMUSG00000004364	3935.44	-0.172027	0.0666817	0.000874744	0.0216658													ENSMUSG00000029135	2822.1	-0.174483	0.133274	0.00720171	0.111379	Fosl2			ENSMUSG00000024957	347.771	0.18729	0.0990542	0.00677386	0.0352245	Kcnk4
ENSMUSG00000015214	2020.4	-0.172095	0.0701453	0.00131304	0.0294548													ENSMUSG00000045731	296.527	-0.174827	0.0868975	0.00240068	0.0585898	Pnoc			ENSMUSG00000034009	2664.59	0.187035	0.0899679	0.00453868	0.0261745	Rxfp1
ENSMUSG00000032076	8004.97	-0.172227	0.0651565	0.000890548	0.0219839													ENSMUSG00000032076	9341.78	-0.175143	0.0806834	0.00173672	0.0471852	Cadm1			ENSMUSG00000053477	18027.8	0.186691	0.0552103	0.000108037	0.00149814	Tcf4
ENSMUSG00000052372	347.199	-0.172232	0.208144	0.0121632	0.126788													ENSMUSG00000046314	1963.9	-0.175657	0.135239	0.00783418	0.115811	Stxbp6			ENSMUSG00000069631	1279.93	0.18659	0.0547935	0.00010836	0.00150136	Strada
ENSMUSG00000055022	11169.9	-0.172665	0.0536131	0.000129146	0.0051741													ENSMUSG00000032320	3413.28	-0.176611	0.0499835	3.37681e-05	0.00331526	Rcn2			ENSMUSG00000039585	4489.06	0.186471	0.0411018	9.86e-07	3.57e-05	Myo9a
ENSMUSG00000028820	5037.48	-0.173034	0.0585981	0.000312816	0.0103931													ENSMUSG00000032252	1052.41	-0.17673	0.077887	0.00148909	0.0430948	Glce			ENSMUSG00000028572	3426.66	0.186467	0.0448146	5.2e-06	0.000136926	Hook1
ENSMUSG00000049606	1730.82	-0.173112	0.0728746	0.00155412	0.0334537													ENSMUSG00000046160	3166.36	-0.176796	0.0743582	0.00108925	0.03491	Olig1			ENSMUSG00000020640	3613.48	0.186295	0.048474	2.01e-05	0.000397503	Itsn2
ENSMUSG00000002413	5057.99	-0.173453	0.0560841	0.00019855	0.00732273													ENSMUSG00000018102	407.656	-0.178546	0.119046	0.005837	0.0983101	H2bc4			ENSMUSG00000037286	1592.58	0.186217	0.0742164	0.00174905	0.0127629	Stag1
ENSMUSG00000062257	7815.27	-0.173703	0.0625418	0.000502762	0.0147783													ENSMUSG00000022770	4312.98	-0.179134	0.0615448	0.000270412	0.0143161	Dlg1			ENSMUSG00000024079	229.656	0.18599	0.100654	0.00826267	0.0409473	Eif2ak2
ENSMUSG00000064225	2231.25	-0.173986	0.0881992	0.00336207	0.0550932													ENSMUSG00000019772	847.781	-0.17935	0.177469	0.00955151	0.127397	Vip			ENSMUSG00000031563	1915.56	0.185825	0.0428447	2.65e-06	7.88e-05	Wwc2
ENSMUSG00000022338	1919.71	-0.174428	0.0873544	0.0034155	0.0556421													ENSMUSG00000063661	283.658	-0.17936	0.105269	0.00398943	0.0791357	Krt73			ENSMUSG00000030313	2819.31	0.185774	0.0486295	2.01e-05	0.000397503	Dennd5b
ENSMUSG00000019877	26028.9	-0.174471	0.0511288	6.81335e-05	0.00319603													ENSMUSG00000038077	2236.32	-0.180971	0.0543994	6.60663e-05	0.00517586	Kcna6			ENSMUSG00000022098	2284.19	0.185758	0.105386	0.00865419	0.0423802	Bmp1
ENSMUSG00000025899	1357.39	-0.174484	0.0831814	0.00277646	0.0486875													ENSMUSG00000060373	4460.58	-0.181506	0.0670387	0.000478243	0.0204367	Hnrnpc			ENSMUSG00000021431	1334.2	0.185735	0.0573442	0.000187342	0.00227074	Snrnp48
ENSMUSG00000060227	3273.11	-0.174735	0.0650859	0.000676806	0.0182715													ENSMUSG00000037573	1277.86	-0.182262	0.107508	0.00415231	0.0803124	Tob1			ENSMUSG00000031706	1754.18	0.185714	0.0580801	0.000218917	0.00255087	Rfx1
ENSMUSG00000024290	1029.44	-0.175178	0.0953541	0.00487505	0.071277													ENSMUSG00000029608	10387.2	-0.182481	0.0592595	0.000145532	0.0091768	Rph3a			ENSMUSG00000046230	2702.99	0.185677	0.0597473	0.000268775	0.00300277	Vps13a
ENSMUSG00000028552	8526.4	-0.175286	0.0598265	0.000312956	0.0103931													ENSMUSG00000037461	670.155	-0.182672	0.0925415	0.00245995	0.0594372	Ints7			ENSMUSG00000035151	643.031	0.185282	0.0713943	0.00137667	0.0106962	Elmod2
ENSMUSG00000024993	1311.23	-0.17533	0.0915343	0.00406403	0.0629338													ENSMUSG00000036466	1151.71	-0.183	0.0712218	0.000624281	0.0242703	Megf11			ENSMUSG00000008976	844.542	0.185055	0.0646135	0.000634217	0.00589929	Gabpa
ENSMUSG00000003746	4237.39	-0.175667	0.0671148	0.000798961	0.0203286													ENSMUSG00000031790	1193.75	-0.184819	0.0774465	0.000952611	0.0323346	Mmp15			ENSMUSG00000042595	477.993	0.185051	0.0826664	0.00344108	0.0213466	Fam199x
ENSMUSG00000031309	1326.99	-0.175871	0.0830513	0.00274177	0.0482385													ENSMUSG00000034121	241.365	-0.185148	0.102474	0.00319336	0.0685708	Mks1			ENSMUSG00000091890	202.963	0.185038	0.108774	0.00981582	0.0467685	A830073O21Rik
ENSMUSG00000036422	1335.66	-0.175898	0.0989415	0.00569677	0.0785449													ENSMUSG00000033585	7616.14	-0.185548	0.0698237	0.000484512	0.0205535	Ndn			ENSMUSG00000029263	734.922	0.185011	0.052549	7.52e-05	0.00111577	Pigg
ENSMUSG00000041268	9384.89	-0.17592	0.054295	0.0001151	0.00472917													ENSMUSG00000053007	247.124	-0.187046	0.164114	0.00757035	0.113607	Creb5			ENSMUSG00000041058	1217.8	0.184793	0.0696411	0.00116509	0.00944217	Wwp1
ENSMUSG00000041762	2156.22	-0.175925	0.0794156	0.00206515	0.0402241													ENSMUSG00000068735	1905.23	-0.18768	0.0652425	0.000248561	0.0133415	Trp53i11			ENSMUSG00000021488	6492.21	0.184665	0.0352074	2.86e-08	1.8e-06	Nsd1
ENSMUSG00000074994	684.381	-0.176225	0.113114	0.00702381	0.0915209													ENSMUSG00000024411	5282.97	-0.187756	0.0951716	0.00263038	0.0620072	Aqp4			ENSMUSG00000023977	4210.04	0.184562	0.0430318	3e-06	8.66e-05	Ubr2
ENSMUSG00000041716	276.156	-0.176657	0.195578	0.0124225	0.128423													ENSMUSG00000064036	392.783	-0.188253	0.0721438	0.00055913	0.0227644	Mro			ENSMUSG00000066392	7667.64	0.184466	0.0439085	4.87e-06	0.000130489	Nrxn3
ENSMUSG00000036894	1285.31	-0.176668	0.105083	0.00574821	0.0789454													ENSMUSG00000036422	1508.98	-0.188433	0.0940037	0.00215257	0.0541179	Pcdh8			ENSMUSG00000030757	2257.46	0.184452	0.0547649	0.000130796	0.00174786	Zkscan2
ENSMUSG00000021054	1140.42	-0.176672	0.105313	0.00707411	0.0916477													ENSMUSG00000108228	140.477	-0.188564	0.300185	0.00958569	0.127634	6430584L05Rik			ENSMUSG00000062627	1398.13	0.184128	0.051755	6.33e-05	0.0009769	Mysm1
ENSMUSG00000021027	6536.73	-0.176701	0.061738	0.000369961	0.0117325													ENSMUSG00000107997	71.4022	-0.188751	0.415371	0.00778818	0.115548	Gm44243			ENSMUSG00000029475	747.571	0.183607	0.0567201	0.000202182	0.00240172	Kdm2b
ENSMUSG00000001260	754.1	-0.176888	0.120046	0.00812961	0.0990511													ENSMUSG00000096351	562.527	-0.188832	0.0855059	0.00153041	0.0439625	Samd11			ENSMUSG00000100252	1407.97	0.183521	0.064515	0.000658837	0.00606694	Mir124-2hg
ENSMUSG00000045284	1735.53	-0.177119	0.0841184	0.00301522	0.0515527													ENSMUSG00000017466	13769.3	-0.189511	0.0990174	0.00257604	0.0613818	Timp2			ENSMUSG00000031904	979.913	0.183484	0.0606038	0.000409414	0.0041638	Slc7a6
ENSMUSG00000015342	754.118	-0.177127	0.104657	0.00589833	0.0803915													ENSMUSG00000079523	399.945	-0.189536	0.177644	0.00855376	0.120079	Tmsb10			ENSMUSG00000029624	901.646	0.183457	0.056931	0.000206224	0.00243716	Ptcd1
ENSMUSG00000017421	4052.09	-0.177418	0.0637024	0.00047584	0.0143235													ENSMUSG00000029093	2822.9	-0.190284	0.0442178	1.36331e-06	0.000386556	Sorcs2			ENSMUSG00000042564	445.602	0.182929	0.0718415	0.00165322	0.0122472	Fam227a
ENSMUSG00000029669	557.278	-0.177473	0.159111	0.0114981	0.122581													ENSMUSG00000028546	3499.17	-0.190335	0.142988	0.00692246	0.108575	Elavl4			ENSMUSG00000001052	2432.05	0.182905	0.0405923	1.17e-06	4.08e-05	Sec24b
ENSMUSG00000023068	3232.02	-0.177558	0.0645638	0.000625183	0.0172508													ENSMUSG00000079056	2554.32	-0.191084	0.0459533	2.52502e-06	0.000534652	Kcnip3			ENSMUSG00000032119	1189.73	0.182903	0.0503359	4.55e-05	0.00075589	Hinfp
ENSMUSG00000054162	1496.69	-0.177745	0.114054	0.00688787	0.090272													ENSMUSG00000049265	685.933	-0.193931	0.0727287	0.000484951	0.0205535	Kcnk3			ENSMUSG00000038172	2537.21	0.182888	0.0416696	2.29e-06	7.02e-05	Ttc39b
ENSMUSG00000028243	1742.88	-0.178368	0.083677	0.00264521	0.047272													ENSMUSG00000015981	2165.22	-0.195099	0.0447719	1.01098e-06	0.000313645	Stk32c			ENSMUSG00000110195	264.367	0.182875	0.103919	0.00996449	0.0473678	Pde2a
ENSMUSG00000026864	7212.91	-0.178511	0.053502	8.94272e-05	0.0038722													ENSMUSG00000031772	1139.76	-0.195205	0.0835582	0.00106256	0.034559	Cntnap4			ENSMUSG00000051323	2658.8	0.182866	0.0593257	0.00028137	0.00312032	Pcdh19
ENSMUSG00000021413	4058.82	-0.178512	0.0648487	0.000522277	0.0152722													ENSMUSG00000052684	2425.75	-0.195223	0.0841866	0.00108395	0.0348663	Jun			ENSMUSG00000028995	1183.52	0.182723	0.0719851	0.00161606	0.0120419	Fam126a
ENSMUSG00000014592	8940.04	-0.178776	0.0628483	0.00039572	0.012479													ENSMUSG00000018648	520.796	-0.195272	0.0969039	0.00230128	0.0568088	Dusp14			ENSMUSG00000043241	2045.32	0.182665	0.0593495	0.000340954	0.00361407	Upf2
ENSMUSG00000040265	3995.27	-0.178903	0.0635809	0.000484787	0.0144384													ENSMUSG00000043067	3680.74	-0.195392	0.073845	0.000539243	0.0222466	Dpy19l1			ENSMUSG00000029817	3002.06	0.182656	0.0845818	0.00396918	0.0237935	Tra2a
ENSMUSG00000049076	4920.36	-0.178986	0.0759929	0.00139222	0.0309145													ENSMUSG00000098134	277.117	-0.196142	0.0902413	0.0014879	0.0430948	Rnf113a2			ENSMUSG00000038884	3324.39	0.182433	0.0472238	1.86e-05	0.000375874	Shfl
ENSMUSG00000039967	1464.34	-0.179148	0.0787165	0.00184432	0.0370749													ENSMUSG00000037747	4369.24	-0.196911	0.0528269	1.43178e-05	0.0017488	Phyhipl			ENSMUSG00000055670	3459.24	0.18237	0.045159	9.56e-06	0.000219903	Zzef1
ENSMUSG00000079658	2714.58	-0.17917	0.0718115	0.00106071	0.0249822													ENSMUSG00000037211	242.806	-0.19731	0.0951187	0.00176765	0.047641	Spry1			ENSMUSG00000000223	3955.21	0.182297	0.0432076	4.19e-06	0.00011541	Drp2
ENSMUSG00000038658	2003.43	-0.179491	0.0721993	0.00117228	0.027044													ENSMUSG00000049164	507.363	-0.197956	0.13625	0.00542881	0.0944078	Zfp518a			ENSMUSG00000002900	1315.82	0.182286	0.0644353	0.000762628	0.00680708	Lamb1
ENSMUSG00000021003	1167.41	-0.179859	0.0893189	0.00323411	0.0540004													ENSMUSG00000079641	238.803	-0.198212	0.105913	0.00267221	0.0621779	Rpl39			ENSMUSG00000059602	339.789	0.182139	0.0859347	0.00461336	0.0265133	Syn3
ENSMUSG00000038301	3019.32	-0.179979	0.0749783	0.00137647	0.0306858													ENSMUSG00000036545	834.041	-0.19848	0.176025	0.00686885	0.108309	Adamts2			ENSMUSG00000066036	10913.7	0.182115	0.0373882	2.02e-07	9.58e-06	Ubr4
ENSMUSG00000021719	11643.3	-0.180239	0.0654124	0.000462608	0.0140758													ENSMUSG00000029177	94.492	-0.200283	0.160251	0.00613307	0.100567	Cenpa			ENSMUSG00000075254	764.668	0.181966	0.0668174	0.00112467	0.00919393	Heg1
ENSMUSG00000051951	1226.15	-0.18036	0.104071	0.00489082	0.0714148													ENSMUSG00000031224	385.278	-0.200493	0.106804	0.00267091	0.0621779	Magee2			ENSMUSG00000020115	1969.35	0.181782	0.0406859	1.55e-06	5.08e-05	Tbk1
ENSMUSG00000052551	1512.38	-0.180387	0.0981854	0.00435013	0.0656364													ENSMUSG00000044167	999.492	-0.200798	0.0988506	0.00197588	0.0511893	Foxo1			ENSMUSG00000027365	2097.98	0.181585	0.0493371	4.15e-05	0.000702381	Trpm7
ENSMUSG00000025059	1035.17	-0.18044	0.0943907	0.00393087	0.0612085													ENSMUSG00000034336	6591.48	-0.20239	0.0431164	1.96951e-07	9.55584e-05	Ina			ENSMUSG00000035401	2722	0.181149	0.0484776	3.24e-05	0.000580988	Emsy
ENSMUSG00000024384	1575.16	-0.180442	0.0809054	0.00198833	0.0391339													ENSMUSG00000033578	2204.21	-0.202539	0.0587993	3.75516e-05	0.00354379	Tmem35a			ENSMUSG00000024943	1254.93	0.180954	0.0480443	3.03e-05	0.000551356	Smc5
ENSMUSG00000039219	2092.12	-0.180458	0.0749565	0.00130441	0.0293702													ENSMUSG00000019990	403.943	-0.202683	0.131358	0.00500845	0.0903385	Pde7b			ENSMUSG00000030760	723.328	0.180916	0.0585986	0.000352276	0.00371742	Acer3
ENSMUSG00000047141	771.977	-0.180569	0.108587	0.00598064	0.0813165													ENSMUSG00000039137	1045.26	-0.203203	0.0482645	1.77654e-06	0.000451766	Whrn			ENSMUSG00000032589	16846.7	0.180907	0.0453704	1.21e-05	0.000266083	Bsn
ENSMUSG00000027014	9982.14	-0.180781	0.0605471	0.000247493	0.00867998													ENSMUSG00000073207	83.5878	-0.203899	0.166751	0.00592943	0.0991134	Ccdc160			ENSMUSG00000039270	5699.31	0.180845	0.05262	9.33e-05	0.00133684	Megf9
ENSMUSG00000048047	811.734	-0.180885	0.107148	0.00596569	0.0812113													ENSMUSG00000015843	254.499	-0.204258	0.156296	0.00507859	0.091391	Rxrg			ENSMUSG00000092060	670.188	0.180635	0.0730621	0.00210467	0.0146109	Bend4
ENSMUSG00000025529	452.665	-0.181121	0.138617	0.00912973	0.106843													ENSMUSG00000002997	1316.55	-0.20538	0.122185	0.00407345	0.0794912	Prkar2b			ENSMUSG00000035168	4080.83	0.180582	0.0578839	0.000321665	0.00346506	Tanc1
ENSMUSG00000040649	1344.31	-0.181443	0.0843832	0.00266953	0.047348													ENSMUSG00000063065	4154.73	-0.205821	0.0621796	5.95742e-05	0.0048383	Mapk3			ENSMUSG00000018707	29304.6	0.18049	0.0323468	4.41e-09	3.82e-07	Dync1h1
ENSMUSG00000066613	557.383	-0.181467	0.154517	0.00931829	0.107794													ENSMUSG00000053166	938.257	-0.2069	0.0493972	1.95566e-06	0.000477771	Cdh22			ENSMUSG00000020948	849.443	0.180412	0.08231	0.00395351	0.0237167	Klhl28
ENSMUSG00000041308	1114.39	-0.181732	0.128048	0.00790403	0.0973562													ENSMUSG00000027315	86.0671	-0.206948	0.204945	0.00741462	0.112982	Spint1			ENSMUSG00000028613	3814.35	0.18008	0.0497449	5.67e-05	0.000902009	Lrp8
ENSMUSG00000074212	3674.23	-0.182005	0.0620339	0.000298316	0.0100854													ENSMUSG00000040606	2171.29	-0.207076	0.0563427	1.77131e-05	0.00205048	Kazn			ENSMUSG00000027799	12859.6	0.180061	0.0474273	2.54e-05	0.000483062	Nbea
ENSMUSG00000025860	2777.22	-0.182258	0.07637	0.00135766	0.0303265													ENSMUSG00000047139	220.229	-0.207265	0.15137	0.00535469	0.0935382	Cd24a			ENSMUSG00000037270	5251.84	0.180036	0.0471498	2.56e-05	0.000484704	4932438A13Rik
ENSMUSG00000021282	5664.26	-0.182756	0.079946	0.00158071	0.0337679													ENSMUSG00000023919	111.508	-0.209193	0.15696	0.00547925	0.0949655	Cenpq			ENSMUSG00000031442	7220.71	0.17992	0.0583417	0.000318338	0.0034337	Mcf2l
ENSMUSG00000028546	3059.89	-0.182802	0.0672806	0.000624802	0.0172508													ENSMUSG00000015745	768.873	-0.209458	0.0751666	0.000320407	0.01593	Plekho1			ENSMUSG00000029478	8817.25	0.179748	0.0538413	0.00015523	0.00198896	Ncor2
ENSMUSG00000042851	599.692	-0.183135	0.163956	0.00905017	0.106354													ENSMUSG00000021708	2924.02	-0.209472	0.0522957	4.44014e-06	0.000782676	Rasgrf2			ENSMUSG00000098557	5392.03	0.179511	0.049025	4.43e-05	0.000740174	Kctd12
ENSMUSG00000027087	1531.73	-0.183839	0.093405	0.00333192	0.0546804													ENSMUSG00000070802	15537.6	-0.210162	0.046006	3.53858e-07	0.000144449	Pnma8b			ENSMUSG00000015143	2614.78	0.179349	0.070297	0.00162044	0.0120583	Actn1
ENSMUSG00000029647	1406.79	-0.184044	0.0851065	0.00223511	0.0422636													ENSMUSG00000045912	646.887	-0.210807	0.142316	0.00485427	0.0887965	C2cd4c			ENSMUSG00000035266	689.221	0.179317	0.063167	0.000754606	0.00676449	Helq
ENSMUSG00000042942	583.396	-0.184286	0.120055	0.00668778	0.0884735													ENSMUSG00000047963	77.4242	-0.21215	0.194664	0.00634689	0.102877	Stbd1			ENSMUSG00000047789	928.382	0.179114	0.0605819	0.000497748	0.00484208	Slc38a9
ENSMUSG00000029840	9084.78	-0.18441	0.0546935	7.18801e-05	0.00333813													ENSMUSG00000001985	2769.15	-0.213127	0.0668399	9.36121e-05	0.00672274	Grik3			ENSMUSG00000031644	2037.21	0.179047	0.0497794	5.36e-05	0.000861815	Nek1
ENSMUSG00000037608	4361.96	-0.184555	0.0658559	0.000427926	0.0132351													ENSMUSG00000063889	500.787	-0.213343	0.086957	0.000772129	0.0281157	Crem			ENSMUSG00000066440	1317.29	0.178968	0.0489741	4.6e-05	0.000761908	Zfyve26
ENSMUSG00000002265	14729.9	-0.184905	0.0616476	0.000242155	0.00857291													ENSMUSG00000045294	1101.23	-0.215088	0.112995	0.00228708	0.0565824	Insig1			ENSMUSG00000020516	1688.6	0.17887	0.0508392	7.66e-05	0.00113262	Rps6kb1
ENSMUSG00000044667	12737	-0.185655	0.0781587	0.00118884	0.0272072													ENSMUSG00000020052	293.223	-0.215533	0.130538	0.00380325	0.076743	Ascl1			ENSMUSG00000029208	1798.63	0.178463	0.0542135	0.000161504	0.00203968	Guf1
ENSMUSG00000026782	6269.9	-0.185662	0.0612007	0.000212484	0.00774158													ENSMUSG00000104662	67.8456	-0.215714	0.247073	0.00692178	0.108575	Gm43267			ENSMUSG00000036760	4925.28	0.177723	0.0748518	0.00256708	0.0171245	Kcnk9
ENSMUSG00000069072	5721.05	-0.186092	0.0667437	0.000433862	0.013382													ENSMUSG00000046182	1172.04	-0.216286	0.0635356	4.54212e-05	0.00389267	Gsg1l			ENSMUSG00000030780	809.745	0.17756	0.0566718	0.000303155	0.0033131	Rusf1
ENSMUSG00000050192	1838.63	-0.18635	0.0840951	0.00190476	0.0378865													ENSMUSG00000115263	152.669	-0.218483	0.107634	0.00180383	0.0482433	Gm5089			ENSMUSG00000021189	1157.13	0.177453	0.0537957	0.000165957	0.00208163	Atxn3
ENSMUSG00000037818	646.542	-0.186366	0.124041	0.00687298	0.090272													ENSMUSG00000028832	562.686	-0.219509	0.0889386	0.000745593	0.0274067	Stmn1			ENSMUSG00000029403	1685.86	0.177348	0.044837	1.48e-05	0.000314801	Cdkl2
ENSMUSG00000040520	1149.46	-0.186867	0.10582	0.00454018	0.0675586													ENSMUSG00000009216	2190.82	-0.220408	0.115169	0.00265351	0.0621779	Fam163b			ENSMUSG00000030846	3907.56	0.177272	0.0462871	2.19e-05	0.000424174	Tial1
ENSMUSG00000040640	4721.18	-0.187342	0.0774139	0.001121	0.0261289													ENSMUSG00000033849	2259.57	-0.220827	0.116604	0.00261866	0.0619218	B3galt2			ENSMUSG00000017421	4310.79	0.177223	0.0498062	6e-05	0.000938526	Zfp207
ENSMUSG00000021301	1671.38	-0.187585	0.0839764	0.00190883	0.0379006													ENSMUSG00000047228	272.409	-0.221332	0.0988973	0.0011842	0.0367409	A2ml1			ENSMUSG00000020385	2657.17	0.177186	0.0595303	0.000506973	0.00490301	Clk4
ENSMUSG00000019841	2039.2	-0.187913	0.0804499	0.00137993	0.030702													ENSMUSG00000110020	101.487	-0.221884	0.146765	0.00403057	0.0792673	Gm45441			ENSMUSG00000032621	3320.11	0.176855	0.0554539	0.000247595	0.00281129	Srek1
ENSMUSG00000020659	501.033	-0.188638	0.13121	0.00750321	0.0953309													ENSMUSG00000020048	9074.87	-0.222342	0.0846037	0.000475945	0.0204367	Hsp90b1			ENSMUSG00000025020	7620.46	0.17681	0.0645484	0.000940055	0.00802707	Slit1
ENSMUSG00000030660	827.586	-0.189356	0.115632	0.00534101	0.0761128													ENSMUSG00000003814	13196.5	-0.222345	0.084375	0.000460263	0.019943	Calr			ENSMUSG00000025810	1793.97	0.176736	0.0581717	0.000429673	0.00432994	Nrp1
ENSMUSG00000030643	1155.15	-0.189551	0.0935339	0.00279712	0.0489647													ENSMUSG00000098188	376.011	-0.224189	0.0895519	0.000607715	0.023987	Sowahc			ENSMUSG00000057182	1620.37	0.176718	0.0527868	0.000139575	0.00183699	Scn3a
ENSMUSG00000075700	4029.54	-0.189605	0.072948	0.000760457	0.0195909													ENSMUSG00000066705	3315.64	-0.225878	0.109347	0.00165333	0.0460056	Fxyd6			ENSMUSG00000035632	1415.61	0.17627	0.0485565	4.98e-05	0.000810202	Cnot3
ENSMUSG00000014932	386.624	-0.189765	0.179248	0.0106952	0.11851													ENSMUSG00000072949	299.876	-0.227357	0.117118	0.00203217	0.0520234	Acot1			ENSMUSG00000026784	499.634	0.176246	0.0718894	0.0023298	0.0158417	Pdss1
ENSMUSG00000018800	2158.85	-0.189841	0.0662925	0.000368293	0.0117126													ENSMUSG00000030110	184.347	-0.22774	0.148979	0.00424165	0.0814313	Ret			ENSMUSG00000041313	1382	0.17624	0.0637063	0.00104615	0.00875685	Slc7a1
ENSMUSG00000038538	2487.67	-0.190084	0.0840319	0.00160208	0.0339665													ENSMUSG00000097974	149.96	-0.230588	0.260405	0.00716793	0.110984	Gm10605			ENSMUSG00000034610	1185.73	0.175339	0.0500278	8.21e-05	0.00119871	Tut4
ENSMUSG00000100252	1347.97	-0.190267	0.090932	0.00257533	0.0464632													ENSMUSG00000027248	6850.74	-0.230867	0.0756154	0.000135004	0.0087803	Pdia3			ENSMUSG00000021240	730.379	0.17521	0.0589158	0.00050404	0.00488606	Abcd4
ENSMUSG00000035967	2228.78	-0.19036	0.0750201	0.000861793	0.0215293													ENSMUSG00000055430	12129.2	-0.230986	0.108622	0.00167591	0.0463181	Nap1l5			ENSMUSG00000074264	905.143	0.17519	0.0672354	0.00149982	0.011412	Amy1
ENSMUSG00000028402	2630.34	-0.190404	0.0676962	0.000445241	0.013621													ENSMUSG00000033061	1369.12	-0.232014	0.0943882	0.000718979	0.0267453	Resp18			ENSMUSG00000001986	9677.3	0.175181	0.041962	5.48e-06	0.000142781	Gria3
ENSMUSG00000024294	5316.89	-0.191244	0.0541481	3.90141e-05	0.00212184													ENSMUSG00000032172	1814.49	-0.233315	0.0681736	4.00341e-05	0.00369648	Olfm2			ENSMUSG00000034973	2637.06	0.175125	0.0433778	1.05e-05	0.000236122	Dop1a
ENSMUSG00000061136	1560.99	-0.191686	0.0803263	0.00122251	0.027804													ENSMUSG00000039488	202.842	-0.234131	0.150583	0.00408508	0.0795078	Cntn5			ENSMUSG00000029635	742.945	0.174929	0.0682574	0.00173871	0.0127184	Cdk8
ENSMUSG00000028995	1118.65	-0.191846	0.0931683	0.00296121	0.0509744													ENSMUSG00000026834	659.623	-0.238837	0.0973509	0.000643032	0.0247512	Acvr1c			ENSMUSG00000028456	4801.92	0.174928	0.0585613	0.00048781	0.00476781	Unc13b
ENSMUSG00000042595	449.579	-0.191893	0.133541	0.00761041	0.0960121													ENSMUSG00000056145	1261.49	-0.240448	0.156793	0.0044417	0.083747	AI504432			ENSMUSG00000021188	1916.34	0.174906	0.0432452	1.02e-05	0.00023222	Trip11
ENSMUSG00000074925	2087.56	-0.192054	0.076557	0.000875639	0.0216658													ENSMUSG00000028626	197.83	-0.240787	0.123379	0.00204937	0.0522859	Col9a2			ENSMUSG00000005893	2259.96	0.174677	0.0410127	3.83e-06	0.000107403	Nr2c2
ENSMUSG00000025958	1549.24	-0.192127	0.0837065	0.00150267	0.0327216													ENSMUSG00000064065	1095.42	-0.241354	0.12851	0.00263827	0.0620072	Ipcef1			ENSMUSG00000025199	1538.54	0.174654	0.0523665	0.000153227	0.0019697	Chuk
ENSMUSG00000027708	431.331	-0.192475	0.139823	0.00769266	0.0961906													ENSMUSG00000031438	935.738	-0.242567	0.0978171	0.00060163	0.0239056	Rnf128			ENSMUSG00000048445	456.13	0.174545	0.0847822	0.00558264	0.0304553	Ccdc57
ENSMUSG00000035898	777.172	-0.192653	0.106619	0.0046813	0.0691629													ENSMUSG00000049122	186.027	-0.242798	0.11729	0.0014971	0.0432459	Frmd3			ENSMUSG00000096780	673.684	0.174537	0.0629387	0.000969212	0.00822092	Tmem181b-ps
ENSMUSG00000041846	1401.35	-0.192846	0.0837528	0.00159598	0.0339011													ENSMUSG00000039830	885.84	-0.244083	0.118296	0.00164954	0.0460056	Olig2			ENSMUSG00000097789	12081.8	0.174456	0.0754198	0.0029638	0.0190866	Gm2115
ENSMUSG00000027829	1426.18	-0.192922	0.0958488	0.00283575	0.0492668													ENSMUSG00000020042	1066.93	-0.245471	0.0696857	2.43156e-05	0.00267506	Btbd11			ENSMUSG00000026648	377.432	0.174394	0.0739054	0.00303605	0.019431	Dclre1c
ENSMUSG00000079084	635.811	-0.193533	0.116991	0.00553034	0.0777285													ENSMUSG00000036699	1724.54	-0.24677	0.0998875	0.000621579	0.0242692	Zcchc12			ENSMUSG00000041268	9978.83	0.173966	0.0306125	2.73e-09	2.5e-07	Dmxl2
ENSMUSG00000027176	1073.36	-0.194261	0.0922363	0.00229929	0.0432143													ENSMUSG00000026437	1398.11	-0.247972	0.0753624	5.70254e-05	0.0046803	Cdk18			ENSMUSG00000029629	1849.2	0.1738	0.0502861	0.000100383	0.0014097	Phf14
ENSMUSG00000048251	5224.95	-0.194997	0.0671752	0.000273966	0.00943215													ENSMUSG00000042462	190.254	-0.248316	0.0906493	0.000297024	0.015156	Dctpp1			ENSMUSG00000043987	1153.39	0.173694	0.0489715	7.47e-05	0.00111195	Cep164
ENSMUSG00000090112	1698.39	-0.195008	0.075713	0.000762371	0.0195954													ENSMUSG00000053004	305.244	-0.249385	0.113337	0.00120803	0.0373286	Hrh1			ENSMUSG00000060534	1131.26	0.173606	0.085898	0.0064696	0.0340379	Dcc
ENSMUSG00000063887	2249.71	-0.195709	0.0715796	0.000497516	0.0146771													ENSMUSG00000021217	895.87	-0.251248	0.147988	0.00350305	0.0727235	Tshz3			ENSMUSG00000037818	681.323	0.173591	0.0676905	0.00165606	0.0122627	Abhd18
ENSMUSG00000037369	1101.47	-0.195863	0.0899549	0.00205677	0.0401998													ENSMUSG00000030352	2402.52	-0.251596	0.0591221	1.16352e-06	0.000347086	Tspan9			ENSMUSG00000025357	473.352	0.17358	0.0687894	0.0019299	0.0136962	Dgka
ENSMUSG00000094483	15480.3	-0.196137	0.0531021	1.93678e-05	0.00121811													ENSMUSG00000034684	270.999	-0.254249	0.131361	0.00211441	0.0532448	Sema3f			ENSMUSG00000040225	7422.88	0.173552	0.0372738	6.72e-07	2.6e-05	Prrc2c
ENSMUSG00000039478	2093.21	-0.196258	0.0738212	0.00059537	0.0167625													ENSMUSG00000050069	882.553	-0.254343	0.076202	4.76283e-05	0.00403721	Grem2			ENSMUSG00000020564	972.951	0.173171	0.0541232	0.000248828	0.00281983	Atxn7l1
ENSMUSG00000028676	911.453	-0.196938	0.0941426	0.002568	0.0464632													ENSMUSG00000022382	1596.91	-0.254654	0.0625532	2.49472e-06	0.000534652	Wnt7b			ENSMUSG00000049583	11176.2	0.173157	0.0418186	6.26e-06	0.00015898	Grm5
ENSMUSG00000045767	3306.67	-0.197149	0.06533	0.000214784	0.00779722													ENSMUSG00000028919	443.134	-0.256211	0.119496	0.00132825	0.0397756	Arhgef19			ENSMUSG00000020014	1114.87	0.1729	0.0666351	0.00160739	0.0119964	Cfap54
ENSMUSG00000027763	2477.6	-0.197436	0.073365	0.000598398	0.0167625													ENSMUSG00000091636	490.686	-0.25675	0.0876505	0.000164353	0.00980553	Akain1			ENSMUSG00000036572	913.9	0.172569	0.0562275	0.00039824	0.00408024	Upf3b
ENSMUSG00000003929	1149.34	-0.197598	0.09883	0.00269757	0.0477504													ENSMUSG00000069763	437.661	-0.257061	0.0976389	0.000418765	0.0187201	Tmem100			ENSMUSG00000020627	1825.34	0.17256	0.0475202	5.98e-05	0.000937113	Klhl29
ENSMUSG00000031197	1705.31	-0.197866	0.0960151	0.00254665	0.0463169													ENSMUSG00000060429	425.045	-0.257651	0.15182	0.00333462	0.0705683	Sntb1			ENSMUSG00000025050	916.173	0.172149	0.0771212	0.00398791	0.023859	Pcgf6
ENSMUSG00000034560	1295.5	-0.198539	0.087244	0.0015947	0.0339011													ENSMUSG00000030031	314.478	-0.257867	0.114986	0.00110346	0.0350851	Kbtbd8			ENSMUSG00000027610	789.719	0.172146	0.0633155	0.00116997	0.00946785	Gss
ENSMUSG00000071267	475.808	-0.198926	0.15014	0.00769832	0.0961906													ENSMUSG00000018339	240.69	-0.259578	0.0856066	0.000124686	0.00837286	Gpx3			ENSMUSG00000041215	1915.63	0.172064	0.0530384	0.000216056	0.0025361	Yeats2
ENSMUSG00000052125	1223.26	-0.199086	0.105136	0.00314586	0.0527811													ENSMUSG00000026107	827.615	-0.26001	0.111898	0.000828324	0.0295378	Nabp1			ENSMUSG00000054976	983.495	0.171874	0.0867104	0.00697367	0.0360484	Nyap2
ENSMUSG00000037400	3385.98	-0.199245	0.0667665	0.000221568	0.00796936													ENSMUSG00000113679	187.536	-0.260722	0.118362	0.00118713	0.036756	Gm10432			ENSMUSG00000019790	5297.06	0.171767	0.0470807	5.11e-05	0.000827967	Stxbp5
ENSMUSG00000045205	959.831	-0.199314	0.103043	0.00306566	0.0518996													ENSMUSG00000020599	565.5	-0.261365	0.0852594	0.000120284	0.00814783	Rgs9			ENSMUSG00000047036	8630.07	0.171698	0.0361182	4.11e-07	1.75e-05	Zfp445
ENSMUSG00000037795	463.779	-0.199442	0.141985	0.0075619	0.0957613													ENSMUSG00000031111	243.083	-0.261375	0.197905	0.00422618	0.0812348	Igsf1			ENSMUSG00000056268	521.534	0.171697	0.0685695	0.00205948	0.0143938	Dennd1b
ENSMUSG00000039234	1069.58	-0.199798	0.094059	0.00233401	0.0434898													ENSMUSG00000042846	962.248	-0.261827	0.126037	0.00171484	0.0469706	Lrrtm3			ENSMUSG00000024548	1980.48	0.171515	0.068338	0.00192552	0.0136802	Setbp1
ENSMUSG00000070923	2724.3	-0.199911	0.0729641	0.000479789	0.0143656													ENSMUSG00000038400	1034.92	-0.264157	0.0703668	1.13607e-05	0.00151306	Pmepa1			ENSMUSG00000032842	583.757	0.171282	0.0609167	0.000903257	0.00776492	Abcc10
ENSMUSG00000003031	1254.35	-0.199925	0.0927764	0.00233669	0.0434898													ENSMUSG00000051048	104.114	-0.264262	0.152857	0.00258797	0.0615714	P4ha3			ENSMUSG00000021972	2565.76	0.17118	0.0372778	9.07e-07	3.35e-05	Hmbox1
ENSMUSG00000074715	291.952	-0.199951	0.201938	0.00903515	0.106288													ENSMUSG00000020173	961.3	-0.264402	0.134429	0.00210278	0.0531243	Cobl			ENSMUSG00000045210	2240.39	0.171161	0.0554696	0.000355426	0.00373874	Vcpip1
ENSMUSG00000015829	8717.98	-0.20026	0.0707689	0.000316688	0.0104554													ENSMUSG00000022494	2033.64	-0.265202	0.0667538	4.67681e-06	0.000815131	Shisa9			ENSMUSG00000009741	4376.34	0.171052	0.0484601	7.49e-05	0.00111231	Ubp1
ENSMUSG00000035045	1054.89	-0.200434	0.0900976	0.00173491	0.0357069													ENSMUSG00000030551	941.005	-0.266157	0.133791	0.00153383	0.0439785	Nr2f2			ENSMUSG00000025006	3679.9	0.170856	0.034123	1.17e-07	6.17e-06	Sorbs1
ENSMUSG00000052727	32091.4	-0.200447	0.0548554	2.05381e-05	0.00127551													ENSMUSG00000051527	617.664	-0.267914	0.0906229	0.000162461	0.00973907	Usp29			ENSMUSG00000029022	455.45	0.170474	0.0748015	0.00352697	0.0217167	Miip
ENSMUSG00000026103	13187.8	-0.200501	0.0524006	1.13518e-05	0.000774539													ENSMUSG00000020799	53.0906	-0.269813	0.249326	0.00509719	0.0914675	Tekt1			ENSMUSG00000033014	2325.26	0.170417	0.0446888	2.75e-05	0.000509066	Trim33
ENSMUSG00000024943	1218.4	-0.200532	0.0895915	0.00166997	0.0348805													ENSMUSG00000067786	9652.87	-0.271204	0.198734	0.00384286	0.0771158	Nnat			ENSMUSG00000030059	1347.55	0.170293	0.0435468	1.94e-05	0.000384962	Tmf1
ENSMUSG00000091896	1017.32	-0.200638	0.0872286	0.00157506	0.0337374													ENSMUSG00000050840	807.424	-0.274861	0.0883396	0.000108564	0.00762011	Cdh20			ENSMUSG00000055923	769.662	0.170263	0.0637447	0.00130676	0.0103176	Aasdh
ENSMUSG00000050310	2463.53	-0.200674	0.0731689	0.00047148	0.0142945													ENSMUSG00000046321	468.025	-0.275037	0.0802762	3.25602e-05	0.00325854	Hs3st2			ENSMUSG00000066640	1945.08	0.170235	0.045811	4.08e-05	0.000693848	Fbxl18
ENSMUSG00000039270	5297.01	-0.200775	0.0723137	0.000367386	0.0117126													ENSMUSG00000039328	98.8947	-0.275746	0.179053	0.00351147	0.0727235	Rnf122			ENSMUSG00000028944	3733.94	0.17007	0.0429583	1.53e-05	0.000322925	Prkag2
ENSMUSG00000003847	4861.97	-0.200875	0.0596717	5.97299e-05	0.00298862													ENSMUSG00000040659	6070.17	-0.276865	0.0593799	2.29622e-07	0.000104762	Efhd2			ENSMUSG00000030102	24622.5	0.169973	0.0534152	0.000232268	0.00267617	Itpr1
ENSMUSG00000056579	2738.1	-0.200969	0.0653062	0.000167361	0.00640868													ENSMUSG00000046607	2195.69	-0.277666	0.0822805	4.17924e-05	0.00378238	Hrk			ENSMUSG00000057230	20705.1	0.169941	0.0298412	2.62e-09	2.42e-07	Aak1
ENSMUSG00000021587	1021.1	-0.202155	0.128298	0.00707425	0.0916477													ENSMUSG00000089759	56.5197	-0.278897	0.255049	0.00516222	0.0919396	3632454L22Rik			ENSMUSG00000010086	15504.4	0.169754	0.0672309	0.00186026	0.0133277	Rnf112
ENSMUSG00000026469	2899.29	-0.202361	0.0745384	0.000473607	0.0142945													ENSMUSG00000024232	120.84	-0.279558	0.191004	0.00427923	0.0818784	Bambi			ENSMUSG00000033799	1199.74	0.169276	0.0562685	0.000496202	0.00482987	Tasor2
ENSMUSG00000030655	7166.59	-0.202588	0.070051	0.000287286	0.00979958													ENSMUSG00000041261	155.178	-0.279943	0.16188	0.00284918	0.0643327	Car8			ENSMUSG00000018068	968.988	0.16904	0.0539701	0.000320591	0.00345574	Ints2
ENSMUSG00000021969	1767.31	-0.203239	0.0818192	0.000853089	0.0214803													ENSMUSG00000091002	359.764	-0.281975	0.106631	0.000379753	0.0173949	Tcerg1l			ENSMUSG00000063511	15315.9	0.168936	0.0402113	5.61e-06	0.000145687	Snrnp70
ENSMUSG00000025757	6765.47	-0.203493	0.0554387	1.97505e-05	0.00123528													ENSMUSG00000047945	1595.93	-0.282773	0.0658691	9.63804e-07	0.000305113	Marcksl1			ENSMUSG00000021495	5597.9	0.168803	0.0512993	0.000182302	0.00223448	Fam193b
ENSMUSG00000035284	5019.33	-0.204045	0.0794429	0.000613494	0.0170116													ENSMUSG00000030748	198.655	-0.283176	0.121186	0.000730423	0.0270413	Il4ra			ENSMUSG00000031010	5337.52	0.168472	0.0516849	0.000215154	0.00252826	Usp9x
ENSMUSG00000074733	1595.96	-0.204698	0.105211	0.00273096	0.0481899													ENSMUSG00000032036	2055.53	-0.283634	0.0598727	1.29615e-07	7.18069e-05	Kirrel3			ENSMUSG00000056856	1831.11	0.16843	0.0421723	1.33e-05	0.000289015	Jakmip3
ENSMUSG00000014905	980.68	-0.204705	0.0928547	0.00180144	0.0365416													ENSMUSG00000031785	2694.76	-0.284038	0.0874901	5.33954e-05	0.00445306	Adgrg1			ENSMUSG00000066687	3150.74	0.168394	0.0746808	0.0041337	0.0244609	Zbtb16
ENSMUSG00000020362	1641.19	-0.20486	0.0749765	0.000478147	0.0143546													ENSMUSG00000002055	363.274	-0.284346	0.134896	0.00152809	0.0439625	Spag5			ENSMUSG00000028804	2851.34	0.16834	0.0591458	0.000808042	0.00710502	Csmd2
ENSMUSG00000043467	916.099	-0.204877	0.121365	0.00454271	0.0675586													ENSMUSG00000025578	261.636	-0.284406	0.0902428	7.95104e-05	0.00590127	Cbx8			ENSMUSG00000022263	9735.49	0.167772	0.0401126	5.91e-06	0.000151283	Trio
ENSMUSG00000059146	8572.97	-0.205038	0.0680533	0.000171914	0.00653853													ENSMUSG00000027895	2708.85	-0.291092	0.0762011	7.39462e-06	0.00114705	Kcnc4			ENSMUSG00000039145	5525.86	0.167664	0.0593683	0.000885434	0.00766156	Camk1d
ENSMUSG00000024383	1333.75	-0.205607	0.078973	0.000673115	0.0182715													ENSMUSG00000061762	249.195	-0.291114	0.112911	0.000448691	0.019773	Tac1			ENSMUSG00000041220	2297.53	0.167653	0.0464999	6.08e-05	0.000947581	Elovl6
ENSMUSG00000046785	5522.48	-0.206046	0.0606811	6.08679e-05	0.00302835													ENSMUSG00000096768	320.666	-0.292964	0.0781679	9.34999e-06	0.00136827	Gm47283			ENSMUSG00000045482	8095.49	0.167615	0.0354973	5e-07	2.06e-05	Trrap
ENSMUSG00000033972	273.986	-0.206282	0.193612	0.00963017	0.110231													ENSMUSG00000031980	675.365	-0.297498	0.113659	0.000378621	0.0173949	Agt			ENSMUSG00000025609	3798.45	0.167614	0.039282	4.05e-06	0.000112195	Mkln1
ENSMUSG00000104597	6306.13	-0.206673	0.0707931	0.000234661	0.00836016													ENSMUSG00000038530	7654.84	-0.298481	0.0986304	0.000135848	0.0087803	Rgs4			ENSMUSG00000030309	440.509	0.16759	0.0742116	0.003996	0.0238898	Caprin2
ENSMUSG00000031137	4767.04	-0.206957	0.0601759	4.69539e-05	0.00248912													ENSMUSG00000051920	1074.58	-0.298752	0.111566	0.000363965	0.0172129	Rspo2			ENSMUSG00000019943	34918.2	0.167548	0.0853873	0.00717625	0.0368083	Atp2b1
ENSMUSG00000022197	1283.95	-0.207407	0.10936	0.00312085	0.0524396													ENSMUSG00000040972	798.81	-0.299624	0.165102	0.00182996	0.0486067	Igsf21			ENSMUSG00000031608	474.22	0.167495	0.0755451	0.00467625	0.0267813	Galnt7
ENSMUSG00000057706	665.554	-0.207474	0.110842	0.00346313	0.0562597													ENSMUSG00000022103	923.341	-0.30309	0.117137	0.000512827	0.0214509	Gfra2			ENSMUSG00000024830	1407.6	0.167472	0.0615828	0.00117807	0.00952407	Rps6kb2
ENSMUSG00000064329	4401.74	-0.207607	0.0615953	5.77355e-05	0.00292786													ENSMUSG00000046523	1570.69	-0.307783	0.0900363	3.3612e-05	0.00331526	Kctd4			ENSMUSG00000009292	1804.78	0.167121	0.0636643	0.00158389	0.0118609	Trpm2
ENSMUSG00000013663	3959.61	-0.207645	0.0602934	4.75039e-05	0.00249906													ENSMUSG00000046561	72.3318	-0.308217	0.216958	0.00405228	0.0792673	Arsj			ENSMUSG00000036990	2688.36	0.166785	0.050537	0.000187818	0.00227484	Otud4
ENSMUSG00000031242	1807.84	-0.207678	0.0742701	0.000363283	0.0116189													ENSMUSG00000046719	1384.23	-0.308529	0.436475	0.00770653	0.115278	Nxph3			ENSMUSG00000041225	4257.5	0.166746	0.0888061	0.00832925	0.0411457	Arhgap12
ENSMUSG00000030223	1508.19	-0.207882	0.0839851	0.000854785	0.0214803													ENSMUSG00000030203	468.693	-0.309729	0.0827041	9.62933e-06	0.00138306	Dusp16			ENSMUSG00000039842	465.278	0.16667	0.0663651	0.00218514	0.0150122	Mcph1
ENSMUSG00000028221	1397.9	-0.207904	0.0958029	0.00198154	0.0391339													ENSMUSG00000024691	86.7661	-0.311312	0.15085	0.00127985	0.038704	Fam111a			ENSMUSG00000038766	1387.56	0.166629	0.0625946	0.00134784	0.0105315	Gabpb2
ENSMUSG00000022055	8625.13	-0.208085	0.0576224	2.36079e-05	0.00140623													ENSMUSG00000024517	669.628	-0.314049	0.0885453	2.03917e-05	0.00229214	Grp			ENSMUSG00000036019	446.453	0.166127	0.0716089	0.00366601	0.0223566	Tmtc2
ENSMUSG00000005871	10620.6	-0.208395	0.0568254	1.91185e-05	0.00121602													ENSMUSG00000103662	92.3679	-0.322456	0.256464	0.00500537	0.0903385	Gm34294			ENSMUSG00000032913	2064.2	0.165871	0.0461074	6.64e-05	0.00101184	Lrig2
ENSMUSG00000027365	1997.6	-0.208488	0.0708603	0.000249639	0.00872806													ENSMUSG00000075410	61.2594	-0.323219	0.198994	0.00263758	0.0620072	Prcd			ENSMUSG00000041936	13347.2	0.165835	0.049505	0.000156377	0.00199625	Agrn
ENSMUSG00000029211	2833.4	-0.208517	0.0938437	0.00151632	0.0328676													ENSMUSG00000085565	35.666	-0.324165	0.369423	0.0058349	0.0983101	Gm15721			ENSMUSG00000022119	2027.45	0.165485	0.0498402	0.000171206	0.00213453	Rbm26
ENSMUSG00000028248	9912.09	-0.208768	0.0555682	1.32642e-05	0.0008836													ENSMUSG00000048905	328.069	-0.328217	0.112688	0.000156026	0.00945422	Bnip5			ENSMUSG00000007682	1656.33	0.165274	0.0686511	0.00287256	0.0186587	Dio2
ENSMUSG00000042505	389.003	-0.208838	0.158754	0.00806285	0.0987721													ENSMUSG00000112161	48.4898	-0.32832	0.258772	0.00436553	0.0831919	Gm34045			ENSMUSG00000015222	53234.6	0.164793	0.0362128	1.13e-06	3.98e-05	Map2
ENSMUSG00000022914	4133.74	-0.208918	0.0634125	7.41804e-05	0.00339481													ENSMUSG00000010021	107.81	-0.330006	0.151807	0.00103877	0.0341386	Kif19a			ENSMUSG00000039968	836.225	0.16478	0.0787692	0.00593878	0.03177	Rsbn1l
ENSMUSG00000018379	5735.45	-0.208993	0.0660928	0.000127157	0.00516642													ENSMUSG00000046844	1230.25	-0.332638	0.0963393	3.17028e-05	0.00324816	Vat1l			ENSMUSG00000058897	3990.58	0.164776	0.0387768	4.71e-06	0.000126942	Col25a1
ENSMUSG00000021732	411.679	-0.209454	0.188018	0.00802514	0.0984173													ENSMUSG00000026616	47.9354	-0.333072	0.256339	0.00438958	0.0835475	Cr2			ENSMUSG00000047804	1017.19	0.164756	0.0493927	0.000175555	0.00217564	Akap10
ENSMUSG00000033014	2211.39	-0.209539	0.0708128	0.000220485	0.00795585													ENSMUSG00000056296	2590.04	-0.333534	0.0958588	3.0248e-05	0.00317032	Synpr			ENSMUSG00000021969	1849.01	0.164741	0.0538234	0.000439481	0.00440465	Zdhhc20
ENSMUSG00000060988	859.511	-0.209844	0.0957585	0.00179998	0.0365416													ENSMUSG00000033007	229.111	-0.337664	0.106987	6.35507e-05	0.00509841	Asic4			ENSMUSG00000030201	2190.62	0.1647	0.0416459	1.55e-05	0.000325319	Lrp6
ENSMUSG00000086370	2328.57	-0.210201	0.0780444	0.000497926	0.0146771													ENSMUSG00000020644	2485.14	-0.337745	0.0995218	4.2226e-05	0.00378238	Id2			ENSMUSG00000018537	1162.08	0.164578	0.0689297	0.00298234	0.0191538	Pcgf2
ENSMUSG00000027630	2734.68	-0.21087	0.0763136	0.000404749	0.0126926													ENSMUSG00000063632	575.339	-0.340762	0.0858021	3.79642e-06	0.000692824	Sox11			ENSMUSG00000034218	935.2	0.164539	0.0554688	0.000613156	0.00573237	Atm
ENSMUSG00000032525	5329.72	-0.211362	0.0640239	7.71586e-05	0.00346165													ENSMUSG00000097617	41.4332	-0.347681	0.266293	0.00404647	0.0792673	Gm10687			ENSMUSG00000050052	393.231	0.164366	0.0736178	0.0045628	0.0262861	Tdrp
ENSMUSG00000036499	1954.87	-0.211416	0.069554	0.000183401	0.00692229													ENSMUSG00000050711	6089.17	-0.347953	0.0678517	2.27931e-08	1.96426e-05	Scg2			ENSMUSG00000039959	2025.22	0.163951	0.0515427	0.00031567	0.00341381	Hip1
ENSMUSG00000032932	1399.02	-0.211538	0.0796407	0.000587408	0.0166157													ENSMUSG00000039661	1137.22	-0.350342	0.0877143	3.26111e-06	0.000634294	Dusp26			ENSMUSG00000020700	1132.36	0.163866	0.0550671	0.000598992	0.00562333	Map3k3
ENSMUSG00000031601	2429.82	-0.212103	0.0664032	0.000110679	0.00461492													ENSMUSG00000023828	44.8893	-0.351944	0.275834	0.00442263	0.083747	Slc22a3			ENSMUSG00000003279	21380.8	0.163671	0.0439321	4.1e-05	0.000694333	Dlgap1
ENSMUSG00000020651	567.056	-0.212438	0.1275	0.00463549	0.068576													ENSMUSG00000026355	103.257	-0.352612	0.161562	0.00104309	0.0342079	Mcm6			ENSMUSG00000037808	746.287	0.16356	0.0586988	0.00106789	0.00887728	Fam76b
ENSMUSG00000024241	2164.28	-0.212742	0.0709898	0.000199667	0.00732273													ENSMUSG00000024713	704.212	-0.353251	0.110405	6.96833e-05	0.00543179	Pcsk5			ENSMUSG00000016763	1204.09	0.163506	0.0752979	0.00538162	0.0296715	Scube1
ENSMUSG00000027206	2594.18	-0.213446	0.070624	0.000183848	0.00692229													ENSMUSG00000037593	195.417	-0.353754	0.205741	0.00295275	0.0656821	Rskr			ENSMUSG00000056342	4993.73	0.163483	0.0421589	2.43e-05	0.000463043	Usp34
ENSMUSG00000068134	410.555	-0.213515	0.14177	0.00568295	0.0785014													ENSMUSG00000024754	655.05	-0.353811	0.0784103	3.34496e-07	0.000144131	Cemip2			ENSMUSG00000030536	1164.12	0.163096	0.0519818	0.000364553	0.00380815	Iqgap1
ENSMUSG00000044968	577.316	-0.213669	0.192802	0.00793847	0.0975669													ENSMUSG00000090066	84.971	-0.355831	0.204875	0.00246781	0.0595344	1110002E22Rik			ENSMUSG00000024589	5338.21	0.163024	0.0534755	0.000451423	0.00449939	Nedd4l
ENSMUSG00000022105	1307.97	-0.213891	0.0899846	0.00105745	0.0249577													ENSMUSG00000026167	88.3733	-0.358329	0.148685	0.000553072	0.0226365	Wnt10a			ENSMUSG00000029122	596.789	0.163014	0.0745116	0.00526665	0.0292323	Evc
ENSMUSG00000032407	2631.89	-0.214798	0.0663214	8.93906e-05	0.0038722													ENSMUSG00000024990	457.074	-0.360419	0.145909	0.000626219	0.0242848	Rbp4			ENSMUSG00000008435	2303.27	0.163008	0.0536992	0.000484761	0.00474922	Rdh13
ENSMUSG00000046230	2527.1	-0.214929	0.073664	0.000234119	0.00836016													ENSMUSG00000028551	48.2532	-0.363194	0.206858	0.00220403	0.05479	Cdkn2c			ENSMUSG00000015214	2136.88	0.162729	0.0536584	0.000460051	0.00455913	Mtmr1
ENSMUSG00000028842	2643.56	-0.215111	0.0699199	0.000149317	0.00581666													ENSMUSG00000021587	1139.37	-0.367114	0.125248	0.000150181	0.00922325	Pcsk1			ENSMUSG00000026353	2578.27	0.162526	0.0376598	3.7e-06	0.000104436	Ubxn4
ENSMUSG00000022449	715.037	-0.215183	0.109945	0.00275537	0.0483931													ENSMUSG00000047507	388.016	-0.367841	0.136085	0.000221913	0.0124271	Baiap3			ENSMUSG00000030525	870.928	0.162518	0.0630246	0.00183762	0.0131998	Chrna7
ENSMUSG00000031517	38338.5	-0.21538	0.0652585	7.2349e-05	0.00333813													ENSMUSG00000070336	71.3115	-0.380592	0.197266	0.0017097	0.0469706	Fbxo47			ENSMUSG00000030882	390.934	0.162415	0.0894446	0.010431	0.0490645	Dnhd1
ENSMUSG00000033342	1814.44	-0.215502	0.088441	0.000862471	0.0215293													ENSMUSG00000036036	350.438	-0.382052	0.108293	1.6499e-05	0.00195368	Zfp57			ENSMUSG00000032939	888.381	0.162415	0.0671937	0.00297974	0.019152	Nup93
ENSMUSG00000030760	686.195	-0.21571	0.111267	0.00282227	0.0491234													ENSMUSG00000051726	2609.74	-0.382815	0.110243	2.58997e-05	0.00280949	Kcnf1			ENSMUSG00000026987	1430.22	0.162275	0.0460113	9.47e-05	0.00135442	Baz2b
ENSMUSG00000002107	14418	-0.216262	0.0518262	2.29981e-06	0.000215761													ENSMUSG00000037568	138.573	-0.387037	0.144246	0.000300578	0.0152371	Vash2			ENSMUSG00000025332	2738.78	0.16211	0.0746333	0.00512837	0.0286763	Kdm5c
ENSMUSG00000028403	1820.67	-0.216421	0.0751742	0.000266993	0.00924865													ENSMUSG00000026414	104.934	-0.396062	0.179009	0.00101415	0.0338312	Tnnt2			ENSMUSG00000008658	6714.71	0.161991	0.0839389	0.00808695	0.0403422	Rbfox1
ENSMUSG00000004110	17622.5	-0.216545	0.0572863	1.09052e-05	0.000767318													ENSMUSG00000049796	59.7725	-0.406526	0.175551	0.000704815	0.0263607	Crh			ENSMUSG00000020994	3789.7	0.161917	0.042881	3.65e-05	0.000638725	Pnn
ENSMUSG00000041180	685.419	-0.21799	0.137276	0.00431003	0.065394													ENSMUSG00000044393	134.453	-0.408309	0.140747	0.000162611	0.00973907	Dsg2			ENSMUSG00000042744	14310.2	0.161711	0.0347745	7.21e-07	2.77e-05	Hectd4
ENSMUSG00000020290	2941.2	-0.218137	0.077014	0.000312755	0.0103931													ENSMUSG00000021760	106.533	-0.417777	0.133136	7.90363e-05	0.00589428	Gpx8			ENSMUSG00000020647	6918.34	0.161607	0.0369861	2.66e-06	7.88e-05	Ncoa1
ENSMUSG00000052906	772.131	-0.21886	0.102844	0.00211434	0.0406549													ENSMUSG00000035274	299.313	-0.429904	0.154527	0.00023591	0.0130538	Tpbg			ENSMUSG00000043535	3047.8	0.161564	0.0361636	1.87e-06	5.9e-05	Setx
ENSMUSG00000063894	907.178	-0.219363	0.102051	0.00179101	0.0364616													ENSMUSG00000072844	110.933	-0.43139	0.228394	0.00208226	0.0526918	G530011O06Rik			ENSMUSG00000029027	427.882	0.161556	0.0807466	0.00793044	0.0397651	Dffb
ENSMUSG00000030846	3728.56	-0.219557	0.0664783	6.52364e-05	0.00311048													ENSMUSG00000041324	383.412	-0.445527	0.129858	3.22381e-05	0.00324816	Inhba			ENSMUSG00000050965	7750.51	0.161485	0.0726287	0.00483335	0.0275003	Prkca
ENSMUSG00000026775	2458.98	-0.220278	0.0714069	0.000142146	0.00558145													ENSMUSG00000026479	131.304	-0.446912	0.278571	0.00321843	0.0688611	Lamc2			ENSMUSG00000037355	636.39	0.161357	0.0812299	0.00843399	0.0415106	Uvssa
ENSMUSG00000048960	2588.21	-0.220479	0.100437	0.0014226	0.0312753													ENSMUSG00000026831	51.8212	-0.454855	0.218042	0.00108389	0.0348663	1700007K13Rik			ENSMUSG00000022515	2188.08	0.16133	0.045046	7.04e-05	0.00106414	Anks3
ENSMUSG00000090100	2951.38	-0.220896	0.0630892	3.86612e-05	0.00211285													ENSMUSG00000023192	1741.82	-0.458843	0.0850866	5.65906e-09	7.31528e-06	Grm2			ENSMUSG00000021706	820.719	0.161083	0.0702526	0.0040728	0.0241697	Zfyve16
ENSMUSG00000025551	819.704	-0.221406	0.123579	0.00341925	0.0556421													ENSMUSG00000031170	88.4543	-0.467145	0.150646	8.95072e-05	0.00648801	Slc38a5			ENSMUSG00000057133	3950.32	0.160976	0.0374771	3.91e-06	0.000109065	Chd6
ENSMUSG00000021549	1997.7	-0.222077	0.0864422	0.000598307	0.0167625													ENSMUSG00000019929	3065.63	-0.472036	0.122375	5.66939e-06	0.000955908	Dcn			ENSMUSG00000034160	14086.7	0.160975	0.0413123	1.94e-05	0.00038536	Ogt
ENSMUSG00000010803	13723.8	-0.222143	0.0493509	5.41531e-07	6.55544e-05													ENSMUSG00000013766	151.621	-0.473906	0.193924	0.000619056	0.0242692	Ly6g6e			ENSMUSG00000020848	5221.87	0.160872	0.0716889	0.00468368	0.0268053	Doc2b
ENSMUSG00000040896	3200.2	-0.222493	0.067265	7.94839e-05	0.00350914													ENSMUSG00000021478	186.112	-0.482643	0.13426	1.47018e-05	0.00178168	Drd1			ENSMUSG00000040118	6644.67	0.160691	0.0520247	0.000397423	0.00407439	Cacna2d1
ENSMUSG00000020027	596.156	-0.22277	0.133044	0.00421485	0.0645589													ENSMUSG00000026347	270.793	-0.503794	0.155883	4.32836e-05	0.0037933	Tmem163			ENSMUSG00000047976	1608.64	0.160685	0.055086	0.000747286	0.00670912	Kcna1
ENSMUSG00000026153	1127.93	-0.223111	0.0896619	0.000758612	0.0195882													ENSMUSG00000090919	21.5411	-0.506853	0.309261	0.00242635	0	Pabpc4l			ENSMUSG00000055884	469.989	0.160537	0.0691433	0.00403412	0.0240201	Fancm
ENSMUSG00000035293	616.988	-0.223143	0.117236	0.00284789	0.0494014													ENSMUSG00000019874	781.064	-0.585048	0.112541	9.34771e-09	9.66678e-06	Fabp7			ENSMUSG00000028176	2973.62	0.160335	0.0658077	0.00260118	0.0172685	Lrrc7
ENSMUSG00000031626	3851.96	-0.223421	0.0633705	3.06036e-05	0.00173133													ENSMUSG00000068428	71.522	-0.608948	0.298109	0.00166418	0.0461801	Gmnc			ENSMUSG00000038738	27919.5	0.160094	0.0424483	3.51e-05	0.000620715	Shank1
ENSMUSG00000057715	1850.41	-0.224277	0.0812203	0.000415523	0.0129487													ENSMUSG00000029005	24.5993	-0.663802	0.244904	0.000209509	0	Draxin			ENSMUSG00000028483	886.064	0.160001	0.0599064	0.00145111	0.0111078	Snapc3
ENSMUSG00000037720	3071.54	-0.224372	0.0733868	0.000152361	0.00591477													ENSMUSG00000032243	102.629	-0.669001	0.174399	6.10763e-06	0.00098893	Itga11			ENSMUSG00000029202	1769.58	0.159971	0.040206	1.56e-05	0.000326967	Pds5a
ENSMUSG00000040022	2431.36	-0.224422	0.0697931	8.6128e-05	0.00377288													ENSMUSG00000021765	67.9074	-0.802038	0.257881	9.26898e-05	0.00668746	Fst			ENSMUSG00000024006	1809.39	0.159896	0.0437547	5.66e-05	0.000902009	Stk38
ENSMUSG00000024112	6397.62	-0.224499	0.0806403	0.00033669	0.0108921													ENSMUSG00000026822	9.61461	-1.43685	0.624716	0.00081648	0	Lcn2			ENSMUSG00000030554	2061.95	0.159846	0.048366	0.000205465	0.00243224	Synm
ENSMUSG00000020463	1847.42	-0.224629	0.0734089	0.000154552	0.00597918																						ENSMUSG00000020070	3307.34	0.159433	0.0479508	0.000188587	0.00227749	Rufy2
ENSMUSG00000107182	463.487	-0.224683	0.133653	0.00443107	0.0666022																						ENSMUSG00000029290	1031.31	0.159409	0.069706	0.00403906	0.0240384	Zfp326
ENSMUSG00000022811	2776.58	-0.224707	0.0677526	6.23839e-05	0.00306689																						ENSMUSG00000024502	1929.97	0.159372	0.0431445	5.21e-05	0.000843925	Jakmip2
ENSMUSG00000024109	11385.8	-0.224749	0.0508959	8.09734e-07	8.93724e-05																						ENSMUSG00000097156	5287.93	0.159342	0.0636722	0.00211981	0.0146852	Gm3764
ENSMUSG00000057614	5943.69	-0.224765	0.0628689	3.22322e-05	0.00181435																						ENSMUSG00000026447	1124.56	0.159259	0.0726632	0.00544965	0.0299381	Pik3c2b
ENSMUSG00000026349	3517.57	-0.224917	0.0643563	3.49744e-05	0.00193011																						ENSMUSG00000046111	934.897	0.158559	0.0551529	0.000862163	0.00750912	Cep295
ENSMUSG00000026014	2212.1	-0.225174	0.0673231	6.48638e-05	0.00311048																						ENSMUSG00000053550	10561.2	0.158503	0.0659988	0.00289807	0.0187801	Shisa7
ENSMUSG00000071180	1393.77	-0.225368	0.0803722	0.000360636	0.0115671																						ENSMUSG00000020883	2463.75	0.158475	0.0478109	0.000198757	0.00237262	Fbxl20
ENSMUSG00000046607	2085.71	-0.225384	0.0751424	0.000193279	0.007229																						ENSMUSG00000024491	1224.73	0.158277	0.0561645	0.00107406	0.00889607	Rbm27
ENSMUSG00000026484	1178	-0.225608	0.0881973	0.000677801	0.0182715																						ENSMUSG00000026596	3764.71	0.158053	0.0447233	9.77e-05	0.00138418	Abl2
ENSMUSG00000047694	1501.22	-0.225776	0.0845394	0.000460158	0.0140392																						ENSMUSG00000047747	3374.86	0.158027	0.0449746	9.89e-05	0.00139305	Rnf150
ENSMUSG00000066798	498.368	-0.226015	0.126379	0.0036909	0.0587725																						ENSMUSG00000049553	1635.08	0.157864	0.0468741	0.00018307	0.00223697	Polr1a
ENSMUSG00000062627	1326.77	-0.226103	0.0836493	0.000414623	0.0129487																						ENSMUSG00000033955	5112.66	0.157831	0.0503044	0.000390723	0.00402665	Tnks1bp1
ENSMUSG00000034488	2757.76	-0.226617	0.0920309	0.000896612	0.0220394																						ENSMUSG00000041297	2265.31	0.157573	0.040392	2.19e-05	0.000424174	Cdk13
ENSMUSG00000052581	402.36	-0.226919	0.155932	0.00556879	0.0778186																						ENSMUSG00000029212	7209.56	0.157325	0.0493476	0.000295574	0.00325171	Gabrb1
ENSMUSG00000018846	2311.32	-0.227106	0.0701809	8.77052e-05	0.00382707																						ENSMUSG00000025409	2402.07	0.157258	0.0520564	0.000538311	0.00514894	Mbd6
ENSMUSG00000040855	9983.6	-0.227531	0.0593716	8.8098e-06	0.000644031																						ENSMUSG00000026584	907.182	0.157009	0.0558903	0.00105103	0.00878183	Scyl3
ENSMUSG00000040037	3834.37	-0.227588	0.0796292	0.000314246	0.0104053																						ENSMUSG00000026921	777.839	0.156888	0.0704472	0.0049546	0.028036	Egfl7
ENSMUSG00000109394	947.541	-0.227697	0.0970831	0.00110503	0.0258101																						ENSMUSG00000035310	535.999	0.156789	0.0703727	0.00531897	0.0294437	NA
ENSMUSG00000071862	2109.47	-0.227742	0.0707644	9.45445e-05	0.00406253																						ENSMUSG00000038764	2040.38	0.156462	0.075689	0.00763704	0.0386686	Ptpn3
ENSMUSG00000027550	741.391	-0.228283	0.125038	0.00280115	0.0489647																						ENSMUSG00000034158	1650.12	0.156354	0.0601141	0.00191007	0.0135911	Lrrc58
ENSMUSG00000054679	688.474	-0.228325	0.106171	0.00176683	0.0360998																						ENSMUSG00000021493	2426.26	0.156332	0.0576625	0.00140406	0.0108378	Pdlim7
ENSMUSG00000036403	728.26	-0.228699	0.119392	0.00263033	0.0472285																						ENSMUSG00000032410	1734.36	0.156122	0.0455086	0.00013939	0.00183621	Xrn1
ENSMUSG00000020436	5269.01	-0.228739	0.0700496	6.79177e-05	0.00319603																						ENSMUSG00000045589	11832.8	0.155976	0.0617584	0.00230496	0.0157048	Frrs1l
ENSMUSG00000036466	1008.99	-0.228788	0.115766	0.00287018	0.0495591																						ENSMUSG00000052675	418.849	0.155842	0.0707195	0.00539755	0.0297296	Zfp112
ENSMUSG00000118202	1215.96	-0.229016	0.0987429	0.0010511	0.0248999																						ENSMUSG00000021327	1619.68	0.155811	0.0618807	0.00243573	0.0163833	Zkscan3
ENSMUSG00000101939	373.906	-0.22931	0.192442	0.00846556	0.101822																						ENSMUSG00000028580	3616.81	0.155798	0.039605	1.85e-05	0.00037423	Pum1
ENSMUSG00000106944	500.33	-0.229523	0.183374	0.00561976	0.0778195																						ENSMUSG00000038708	4523.76	0.15571	0.0425628	5.64e-05	0.000900225	Golga4
ENSMUSG00000002617	700.378	-0.229626	0.126125	0.00309611	0.0522579																						ENSMUSG00000022960	632.772	0.155577	0.0655661	0.00359546	0.0220645	Donson
ENSMUSG00000046096	2055.67	-0.23055	0.0698521	7.20301e-05	0.00333813																						ENSMUSG00000061755	3394.61	0.155567	0.0396374	2.06e-05	0.000404605	Bod1l
ENSMUSG00000029571	5387.78	-0.230844	0.0657183	2.89826e-05	0.0016906																						ENSMUSG00000031561	4560.4	0.155471	0.0661733	0.00348339	0.0215284	Tenm3
ENSMUSG00000025626	921.463	-0.231381	0.0928498	0.000799925	0.0203286																						ENSMUSG00000005225	655.243	0.155455	0.0788752	0.0085663	0.0419995	Plekha8
ENSMUSG00000042742	894.111	-0.231544	0.0942944	0.000929116	0.0226898																						ENSMUSG00000026409	1487.64	0.15502	0.0531174	0.00077314	0.00686374	Pfkfb2
ENSMUSG00000036093	1454.08	-0.231798	0.0865599	0.000472438	0.0142945																						ENSMUSG00000039701	730.759	0.155001	0.0640733	0.00331724	0.0208123	Usp53
ENSMUSG00000074829	486.805	-0.232134	0.13968	0.0041235	0.0635825																						ENSMUSG00000023764	864.057	0.154997	0.0601167	0.00205828	0.0143915	Sfi1
ENSMUSG00000029212	6905.28	-0.232232	0.066754	2.98449e-05	0.00169846																						ENSMUSG00000038002	1559.13	0.154679	0.0479523	0.000302118	0.00330613	Cramp1
ENSMUSG00000054640	15033.9	-0.232929	0.0627049	1.28303e-05	0.000859783																						ENSMUSG00000034799	18275.1	0.154543	0.0609055	0.0023578	0.0159895	Unc13a
ENSMUSG00000026761	1472.56	-0.232995	0.0821803	0.000286913	0.00979958																						ENSMUSG00000025060	3939.32	0.154454	0.0370684	7.86e-06	0.000189198	Slk
ENSMUSG00000036282	1168.93	-0.233749	0.0840199	0.000350467	0.0113053																						ENSMUSG00000062519	1303.18	0.154263	0.0447327	0.000140438	0.00184688	Zfp398
ENSMUSG00000019828	1697.47	-0.234461	0.0885158	0.000422924	0.0131165																						ENSMUSG00000057421	2510.83	0.154257	0.0583793	0.0017701	0.0128542	Las1l
ENSMUSG00000044906	466.458	-0.2354	0.128171	0.00306203	0.0518996																						ENSMUSG00000036769	621.446	0.154119	0.0579821	0.00169987	0.01249	Wdr44
ENSMUSG00000038702	517.528	-0.236124	0.118801	0.0024874	0.0454597																						ENSMUSG00000022696	3154.99	0.154025	0.0604271	0.00225315	0.0154125	Sidt1
ENSMUSG00000062372	589.033	-0.236308	0.158168	0.00581638	0.0796604																						ENSMUSG00000057637	2825.1	0.153996	0.0539997	0.000918933	0.00786699	Prdm2
ENSMUSG00000027589	2541.36	-0.236899	0.0713127	6.52763e-05	0.00311048																						ENSMUSG00000072893	669.015	0.153992	0.0616991	0.00260884	0.0173124	4933439C10Rik
ENSMUSG00000023845	4546.13	-0.237086	0.0621642	9.06064e-06	0.000653876																						ENSMUSG00000026207	6875.54	0.15398	0.0521249	0.000682184	0.00624028	Speg
ENSMUSG00000063108	908.967	-0.237424	0.100139	0.000913318	0.0223525																						ENSMUSG00000036473	4382.86	0.153894	0.0423329	6.71e-05	0.00102089	Tbc1d24
ENSMUSG00000027109	1514.95	-0.237614	0.0794197	0.000184674	0.00693018																						ENSMUSG00000078117	574.745	0.153649	0.0699057	0.00563116	0.0306594	Gm16485
ENSMUSG00000025894	772.403	-0.238082	0.0983883	0.0008924	0.0219839																						ENSMUSG00000028060	1984.29	0.153612	0.0418808	6.36e-05	0.000980422	Khdc4
ENSMUSG00000026977	1996.99	-0.238718	0.0730898	7.40663e-05	0.00339481																						ENSMUSG00000010097	3668.97	0.153606	0.0371736	8.59e-06	0.000202054	Nxf1
ENSMUSG00000019775	2401.54	-0.239003	0.0761825	0.000113807	0.00469319																						ENSMUSG00000071064	1630.04	0.1536	0.0454932	0.000176758	0.00218678	Zfp827
ENSMUSG00000021613	1007.34	-0.23901	0.124026	0.00227383	0.0428072																						ENSMUSG00000046994	954.14	0.153547	0.0719111	0.00633828	0.0335067	Mars2
ENSMUSG00000004771	2687.92	-0.239027	0.0642304	1.47197e-05	0.000969092																						ENSMUSG00000022983	1778.2	0.153383	0.047438	0.000296162	0.00325385	Scaf4
ENSMUSG00000021816	9561.18	-0.239073	0.0547162	8.27278e-07	9.04223e-05																						ENSMUSG00000042211	2024.5	0.153337	0.0385319	1.8e-05	0.000367857	Fbxo38
ENSMUSG00000051166	4130.65	-0.239105	0.0632305	1.03738e-05	0.000739165																						ENSMUSG00000037646	3454.25	0.153326	0.0477641	0.000282131	0.00312667	Vps13b
ENSMUSG00000042473	329.183	-0.239255	0.246362	0.006612	0.0875739																						ENSMUSG00000044098	736.672	0.152583	0.0684096	0.00520721	0.0290191	Rsbn1
ENSMUSG00000026904	8372.44	-0.239501	0.0573353	2.57553e-06	0.000233057																						ENSMUSG00000025262	2008.29	0.15256	0.0437315	0.000114665	0.00157786	Fam120c
ENSMUSG00000066324	3689.58	-0.239627	0.0607733	5.66334e-06	0.000452184																						ENSMUSG00000034560	1350.98	0.152531	0.0671005	0.00444664	0.0257874	Washc4
ENSMUSG00000031715	770.303	-0.240158	0.100662	0.00100951	0.0240735																						ENSMUSG00000039781	1255.42	0.152244	0.0546703	0.00121213	0.00971409	Cep131
ENSMUSG00000022292	933.445	-0.240238	0.0975891	0.000796333	0.0203286																						ENSMUSG00000025816	1860.2	0.152036	0.0498075	0.000518084	0.00497848	Sec61a2
ENSMUSG00000045414	1538.64	-0.240343	0.0910275	0.000435168	0.0133856																						ENSMUSG00000038126	1326.46	0.15192	0.0562946	0.00151316	0.0114871	Mphosph9
ENSMUSG00000039257	1649.53	-0.24087	0.0801488	0.000171567	0.00653853																						ENSMUSG00000059495	8435.6	0.151853	0.0319396	4.72e-07	1.98e-05	Arhgef12
ENSMUSG00000062078	8189.1	-0.241785	0.0745057	7.71785e-05	0.00346165																						ENSMUSG00000032826	26465	0.151661	0.0338612	1.88e-06	5.94e-05	Ank2
ENSMUSG00000041058	1169.13	-0.242147	0.0943229	0.000533402	0.0154371																						ENSMUSG00000107879	1171.13	0.151607	0.0493064	0.000505766	0.00489706	9330102E08Rik
ENSMUSG00000042133	2112.31	-0.242612	0.0707056	4.60506e-05	0.00245705																						ENSMUSG00000039860	2160.15	0.151444	0.0579629	0.00187166	0.0133978	Srrm3
ENSMUSG00000035168	3872.25	-0.243131	0.078917	0.000105668	0.00448908																						ENSMUSG00000052727	33465.7	0.151393	0.0321062	5.83e-07	2.34e-05	Map1b
ENSMUSG00000024298	4001.16	-0.243304	0.059883	3.31782e-06	0.00028297																						ENSMUSG00000001173	3139.55	0.151266	0.0455134	0.000216128	0.0025361	Ocrl
ENSMUSG00000038323	789.882	-0.243942	0.103397	0.0010916	0.0256026																						ENSMUSG00000036095	3945.54	0.151249	0.0365496	8.83e-06	0.000206457	Dgkb
ENSMUSG00000021209	2513.37	-0.244897	0.0740138	5.84776e-05	0.00294371																						ENSMUSG00000070565	3463.06	0.151111	0.0547153	0.00130825	0.0103213	Rasal2
ENSMUSG00000033184	2937.79	-0.245198	0.0735982	5.85709e-05	0.00294371																						ENSMUSG00000032743	1369.32	0.150835	0.0507428	0.000684328	0.00625645	Katnip
ENSMUSG00000018068	921.298	-0.245258	0.105858	0.000945094	0.0228747																						ENSMUSG00000026743	1124.21	0.150687	0.0521211	0.000889611	0.00768278	Mllt10
ENSMUSG00000040717	293.265	-0.245826	0.17984	0.00561108	0.0778195																						ENSMUSG00000022811	2891.28	0.150432	0.0426325	0.000103339	0.00143901	Zfp148
ENSMUSG00000019920	909.473	-0.245938	0.0902796	0.000399154	0.0125522																						ENSMUSG00000026031	652.066	0.15037	0.0633085	0.00390448	0.0234822	Cflar
ENSMUSG00000028252	909.723	-0.246149	0.100284	0.000755703	0.0195579																						ENSMUSG00000028034	4665.44	0.150316	0.0543917	0.00125509	0.00999061	Fubp1
ENSMUSG00000048004	237.355	-0.246176	0.224334	0.00728447	0.0934039																						ENSMUSG00000024384	1644.55	0.149855	0.0422376	9.52e-05	0.00135649	Iws1
ENSMUSG00000031285	1070.51	-0.24619	0.0884584	0.000307239	0.010356																						ENSMUSG00000026110	1790.81	0.14975	0.0522637	0.000986053	0.00832115	Mgat4a
ENSMUSG00000028986	2050.32	-0.246281	0.0761385	7.7839e-05	0.00346544																						ENSMUSG00000020464	770.134	0.149435	0.0649023	0.00448306	0.0259219	Pnpt1
ENSMUSG00000028557	6208.56	-0.246373	0.0638134	8.68078e-06	0.000638747																						ENSMUSG00000041966	669.431	0.149261	0.0573404	0.00215285	0.0148643	Dcaf17
ENSMUSG00000021313	10073.5	-0.246768	0.076037	6.13309e-05	0.00302835																						ENSMUSG00000004565	2915.63	0.149177	0.0390657	3.31e-05	0.000592975	Pnpla6
ENSMUSG00000031644	1980.65	-0.246967	0.0712144	3.3138e-05	0.00184687																						ENSMUSG00000039156	2979.11	0.149173	0.0636471	0.00403454	0.0240201	Stim2
ENSMUSG00000046404	539.629	-0.248409	0.124626	0.00240191	0.044356																						ENSMUSG00000028986	2118.29	0.149098	0.0554561	0.00157051	0.0117981	Klhl7
ENSMUSG00000113852	656.084	-0.248432	0.117392	0.00153474	0.0330998																						ENSMUSG00000034858	1917.99	0.148986	0.0516682	0.000937465	0.00800908	Fam214a
ENSMUSG00000022529	517.84	-0.24915	0.183466	0.00559205	0.0778186																						ENSMUSG00000021371	834.408	0.14871	0.0550372	0.00164341	0.0122018	Mcur1
ENSMUSG00000052155	1947.4	-0.24948	0.0810694	0.000137195	0.00545773																						ENSMUSG00000037674	1100.97	0.148483	0.0564826	0.00192598	0.0136802	Rfx7
ENSMUSG00000040648	1035.27	-0.249765	0.0897967	0.000319205	0.0104946																						ENSMUSG00000053702	3450.29	0.148354	0.0559133	0.00180438	0.0130516	Nebl
ENSMUSG00000024317	489.878	-0.249868	0.153504	0.00450617	0.0672818																						ENSMUSG00000009470	2237.87	0.148337	0.0635735	0.00415024	0.0245325	Tnpo1
ENSMUSG00000027981	1029.22	-0.250379	0.0984828	0.000570142	0.0163007																						ENSMUSG00000011751	11254.5	0.148166	0.055618	0.00166434	0.012302	Sptbn4
ENSMUSG00000062014	5107.28	-0.250463	0.0698345	2.23054e-05	0.00135008																						ENSMUSG00000046567	374.077	0.148084	0.0705403	0.00767261	0.0388131	4930430F08Rik
ENSMUSG00000049252	1563.74	-0.250518	0.104814	0.000706117	0.0187931																						ENSMUSG00000033767	1179.61	0.147889	0.0726862	0.00873905	0.04272	Tmem131l
ENSMUSG00000019852	5763.21	-0.25055	0.0535887	2.12527e-07	3.06747e-05																						ENSMUSG00000056458	391.548	0.147858	0.0764485	0.0106151	0.0497249	Mok
ENSMUSG00000025582	12484	-0.250558	0.0664058	9.53347e-06	0.000683616																						ENSMUSG00000027589	2632.34	0.147722	0.0639155	0.00446506	0.0258531	Pcmtd2
ENSMUSG00000050505	2110.09	-0.250655	0.217177	0.00542097	0.0767585																						ENSMUSG00000026915	6483.19	0.147713	0.0350407	6.35e-06	0.000160318	Strbp
ENSMUSG00000042599	2038.8	-0.25072	0.0829861	0.000141427	0.00558145																						ENSMUSG00000055897	989.839	0.147644	0.054669	0.00163583	0.0121626	Ppp4r1l-ps
ENSMUSG00000056260	465.929	-0.250969	0.132597	0.00257477	0.0464632																						ENSMUSG00000037989	5727.66	0.147595	0.0400282	5.8e-05	0.000916434	Wnk2
ENSMUSG00000056296	2259.99	-0.251428	0.207222	0.00633103	0.08475																						ENSMUSG00000031133	791.544	0.147531	0.0653353	0.00541898	0.0298179	Arhgef6
ENSMUSG00000039405	157.722	-0.25143	0.417249	0.00898953	0																						ENSMUSG00000047248	1246.94	0.147443	0.0490694	0.000642715	0.00595491	C2cd3
ENSMUSG00000027162	2474.42	-0.251747	0.0824774	0.000128036	0.00516642																						ENSMUSG00000025658	10978.6	0.147384	0.0623275	0.00379946	0.023001	Cnksr2
ENSMUSG00000025128	1962.82	-0.253214	0.0985134	0.000611302	0.0169927																						ENSMUSG00000025261	16471.6	0.147311	0.0318225	9.45e-07	3.45e-05	Huwe1
ENSMUSG00000037533	2010.93	-0.253917	0.0696278	1.90888e-05	0.00121602																						ENSMUSG00000038784	1137.12	0.147239	0.0532184	0.0013808	0.0107131	Cnot4
ENSMUSG00000044308	6411.02	-0.254667	0.0621628	2.60838e-06	0.000233057																						ENSMUSG00000020021	760.06	0.147165	0.0612433	0.0038012	0.0230031	Fgd6
ENSMUSG00000052613	861.984	-0.254845	0.106036	0.000904529	0.0221856																						ENSMUSG00000068036	3920.6	0.147127	0.0481079	0.000542455	0.00517961	Afdn
ENSMUSG00000038535	1024.3	-0.256788	0.108299	0.000799666	0.0203286																						ENSMUSG00000061911	9468.5	0.14702	0.0420785	0.00011415	0.00157236	Myt1l
ENSMUSG00000027782	2961.66	-0.256971	0.0673448	8.94471e-06	0.000649674																						ENSMUSG00000071054	4841	0.146901	0.0387966	4.21e-05	0.000710398	Safb
ENSMUSG00000072704	4010.7	-0.257482	0.0655665	6.24069e-06	0.000489823																						ENSMUSG00000027582	2721	0.146869	0.0500656	0.000780486	0.00691043	Zgpat
ENSMUSG00000025531	1626.2	-0.257605	0.0790484	6.54809e-05	0.00311048																						ENSMUSG00000020620	1253.9	0.146831	0.0564727	0.00222989	0.0152812	Abca8b
ENSMUSG00000020300	3356.04	-0.258013	0.0619133	2.03289e-06	0.000193952																						ENSMUSG00000053754	4023.62	0.146764	0.0424228	0.000133274	0.0017738	Chd8
ENSMUSG00000053205	217.099	-0.258061	0.239898	0.00613371	0.0826985																						ENSMUSG00000021559	5839.66	0.146645	0.0402845	7.32e-05	0.00109498	Dapk1
ENSMUSG00000037395	775.155	-0.258379	0.102452	0.000598555	0.0167625																						ENSMUSG00000029095	4740.73	0.146626	0.0413043	0.000101572	0.00142251	Ablim2
ENSMUSG00000015222	51440.5	-0.258541	0.0463488	1.79467e-09	8.08178e-07																						ENSMUSG00000041879	8209.68	0.146558	0.0515839	0.00109917	0.00904517	Ipo9
ENSMUSG00000032878	2478.64	-0.25879	0.0731363	2.66074e-05	0.00157656																						ENSMUSG00000034771	1742.63	0.146232	0.0621054	0.00399822	0.0238898	Tle2
ENSMUSG00000029208	1715.13	-0.259309	0.0850479	0.000128527	0.00516771																						ENSMUSG00000057894	1366.14	0.146125	0.0522084	0.00119408	0.00961593	Zfp329
ENSMUSG00000034912	1233.02	-0.259601	0.0817527	9.32795e-05	0.00402353																						ENSMUSG00000020189	2626.19	0.146103	0.0493271	0.000761605	0.00680708	Osbpl8
ENSMUSG00000034297	2507.27	-0.259731	0.0680752	8.626e-06	0.000638747																						ENSMUSG00000040249	25218.8	0.146027	0.0302334	3.77e-07	1.61e-05	Lrp1
ENSMUSG00000025323	756.829	-0.259798	0.111352	0.000946848	0.0228747																						ENSMUSG00000008206	3167.03	0.145983	0.0538609	0.00152949	0.0115633	Cers4
ENSMUSG00000021109	2027.97	-0.260082	0.0727277	2.16212e-05	0.00131574																						ENSMUSG00000030557	5246.72	0.145797	0.0563529	0.00217599	0.0149679	Mef2a
ENSMUSG00000003948	6603.7	-0.260919	0.0694503	1.06363e-05	0.000753104																						ENSMUSG00000066571	903.627	0.14576	0.0722384	0.00967247	0.0462452	Garre1
ENSMUSG00000027676	834.724	-0.261018	0.0930463	0.000288121	0.00979958																						ENSMUSG00000020623	432.618	0.145363	0.0727674	0.00949225	0.0455413	Map2k6
ENSMUSG00000055436	5981.99	-0.261311	0.0586981	5.97672e-07	7.00895e-05																						ENSMUSG00000020273	660.885	0.14517	0.0709853	0.00870382	0.0425603	Papolg
ENSMUSG00000027971	2302.78	-0.261374	0.0969758	0.000319741	0.0104946																						ENSMUSG00000021500	3634.35	0.145163	0.0430197	0.000195668	0.00234419	Ddx46
ENSMUSG00000075376	2581.62	-0.262096	0.0679937	7.41534e-06	0.000560281																						ENSMUSG00000049176	4182.16	0.145002	0.0488355	0.000757362	0.00678185	Frmpd4
ENSMUSG00000031201	902.593	-0.262142	0.0951399	0.000312228	0.0103931																						ENSMUSG00000102324	25.3369	0.14482	0.347061	0.00762536	0.0386331	Gm19721
ENSMUSG00000010608	4792.1	-0.262275	0.0558584	1.77643e-07	2.59728e-05																						ENSMUSG00000061028	3463.47	0.144481	0.0469325	0.000523116	0.00501519	Clasrp
ENSMUSG00000114797	1608.73	-0.262365	0.0751253	2.94378e-05	0.00169846																						ENSMUSG00000038252	714.871	0.144452	0.0665944	0.00646281	0.0340129	Ncapd2
ENSMUSG00000026771	477.458	-0.262691	0.128741	0.00176077	0.0360998																						ENSMUSG00000045071	440.311	0.14434	0.07041	0.00903458	0.0437641	E130308A19Rik
ENSMUSG00000037808	717.134	-0.263035	0.104079	0.000573059	0.0163116																						ENSMUSG00000027674	9432.81	0.144337	0.0587408	0.00330514	0.0207566	Pex5l
ENSMUSG00000053702	3335.67	-0.264334	0.0710248	1.18017e-05	0.000795591																						ENSMUSG00000036499	2025.48	0.144246	0.0412404	0.000127241	0.00170448	Eea1
ENSMUSG00000022311	1243.23	-0.2654	0.0871632	0.000123416	0.00503411																						ENSMUSG00000041354	1611.04	0.144021	0.0493141	0.000865408	0.00752864	Rgl2
ENSMUSG00000096054	20727	-0.265871	0.055589	1.00521e-07	1.66421e-05																						ENSMUSG00000037224	1361.52	0.14393	0.0591761	0.00351628	0.021675	Zfyve28
ENSMUSG00000028572	3313.62	-0.266701	0.0619879	1.06196e-06	0.000112788																						ENSMUSG00000029178	1297.2	0.143861	0.065144	0.00617273	0.0327256	Klf3
ENSMUSG00000033774	285.379	-0.266973	0.232942	0.00649749	0.0864642																						ENSMUSG00000042198	815.155	0.143771	0.0576978	0.0030241	0.019377	Chchd7
ENSMUSG00000036053	1713.87	-0.267591	0.0864175	0.000111572	0.00463496																						ENSMUSG00000031647	1842.65	0.143746	0.0624672	0.00500712	0.028227	Mfap3l
ENSMUSG00000032564	1679.57	-0.26789	0.110562	0.000754646	0.0195579																						ENSMUSG00000024059	2117.58	0.143504	0.0473675	0.000626979	0.0058451	Clip4
ENSMUSG00000028176	2793.14	-0.268318	0.0775568	2.95752e-05	0.00169846																						ENSMUSG00000032560	3017.16	0.143327	0.0554138	0.00236481	0.0160271	Dnajc13
ENSMUSG00000049164	402.411	-0.268422	0.155307	0.00280532	0.0489647																						ENSMUSG00000071855	447.575	0.143171	0.0717077	0.0102609	0.048512	Ccdc112
ENSMUSG00000039968	808.74	-0.268944	0.0983501	0.000325983	0.0106067																						ENSMUSG00000039298	963.169	0.142997	0.0594317	0.00391231	0.0235122	Cdk5rap2
ENSMUSG00000064061	3518.45	-0.269112	0.0639873	1.61103e-06	0.000159097																						ENSMUSG00000022672	1829.5	0.14292	0.0611129	0.00439227	0.0256157	Prkdc
ENSMUSG00000028522	1181.4	-0.269813	0.0868373	0.000109101	0.00456603																						ENSMUSG00000033237	1644.9	0.142883	0.0495191	0.0010053	0.008462	Arid2
ENSMUSG00000050029	951.184	-0.270212	0.0967351	0.000278343	0.00955361																						ENSMUSG00000057335	3118.85	0.142877	0.048294	0.000786828	0.00695171	Cep170
ENSMUSG00000022829	1615.73	-0.271099	0.115166	0.000701045	0.0187023																						ENSMUSG00000029238	3361.78	0.142729	0.0449861	0.000387522	0.00401013	Clock
ENSMUSG00000032293	2348.77	-0.271124	0.071388	8.35805e-06	0.000623145																						ENSMUSG00000039834	1256.19	0.142591	0.0501372	0.00119123	0.00960234	Zfp335
ENSMUSG00000009470	2151.65	-0.271221	0.0749046	1.77663e-05	0.00114293																						ENSMUSG00000040459	6625.24	0.142573	0.0436457	0.00028018	0.00311129	Arglu1
ENSMUSG00000109321	275.979	-0.271676	0.170495	0.00368199	0.0587136																						ENSMUSG00000025780	1022.35	0.14224	0.0710772	0.0106724	0.0498599	Itih5
ENSMUSG00000068798	512.192	-0.27216	0.126816	0.00128877	0.029076																						ENSMUSG00000037239	2531.99	0.142156	0.0547284	0.0024982	0.016719	Spred3
ENSMUSG00000000600	1872.94	-0.273383	0.0695406	5.38978e-06	0.000436533																						ENSMUSG00000009569	8034.56	0.141785	0.0474692	0.000722762	0.00655146	Mrtfb
ENSMUSG00000030265	3471.9	-0.273908	0.0632801	1.00849e-06	0.000108129																						ENSMUSG00000061136	1616.51	0.141506	0.0421176	0.000218928	0.00255087	Prpf40a
ENSMUSG00000026739	1191.64	-0.273979	0.0939139	0.000199687	0.00732273																						ENSMUSG00000036916	918.97	0.141478	0.055977	0.00292523	0.0189044	Zfp280c
ENSMUSG00000028180	6317.73	-0.274951	0.053219	1.68904e-08	4.45733e-06																						ENSMUSG00000051721	480.834	0.141372	0.0708899	0.0105819	0.0496332	Wdcp
ENSMUSG00000034724	1552	-0.274998	0.0791596	3.26124e-05	0.00182662																						ENSMUSG00000031393	6282.19	0.141215	0.0340749	9.37e-06	0.000216441	Mecp2
ENSMUSG00000022533	2444.93	-0.275924	0.0661262	1.83559e-06	0.000176624																						ENSMUSG00000034818	10233.2	0.141154	0.0538839	0.00216094	0.0149016	Celf5
ENSMUSG00000025666	4082.55	-0.276656	0.0844441	6.34082e-05	0.00308634																						ENSMUSG00000022843	5042.26	0.141149	0.0575188	0.00346014	0.0214167	Clcn2
ENSMUSG00000028226	744.899	-0.277652	0.117198	0.000714524	0.0188561																						ENSMUSG00000047213	2388.34	0.141102	0.0665352	0.0076955	0.0388814	Ythdf3
ENSMUSG00000037316	1525.69	-0.277776	0.0850009	6.13214e-05	0.00302835																						ENSMUSG00000063317	4586	0.140944	0.0446259	0.00041036	0.00417086	Usp31
ENSMUSG00000021712	2151.65	-0.278062	0.0747779	1.12098e-05	0.000774539																						ENSMUSG00000031529	4666.65	0.14092	0.0349774	1.55e-05	0.000325319	Tnks
ENSMUSG00000039704	2899.97	-0.278258	0.0706843	4.34973e-06	0.000362735																						ENSMUSG00000039697	2717.18	0.140679	0.0465904	0.000655454	0.00604925	Ncoa7
ENSMUSG00000027957	707.396	-0.278388	0.103981	0.000381261	0.0120568																						ENSMUSG00000019467	10150.5	0.140458	0.0692333	0.00949123	0.0455413	Arhgef25
ENSMUSG00000016493	375.384	-0.279728	0.192421	0.00399191	0.0619021																						ENSMUSG00000024188	4407.87	0.14042	0.0339699	1.03e-05	0.000232716	Luc7l
ENSMUSG00000015882	540.131	-0.279939	0.119656	0.000931724	0.0227042																						ENSMUSG00000027763	2586.96	0.140407	0.06312	0.00621031	0.0329037	Mbnl1
ENSMUSG00000094410	1362.48	-0.280931	0.101256	0.000261777	0.00912409																						ENSMUSG00000050812	3802.66	0.140392	0.0327447	5.07e-06	0.00013474	Ecpas
ENSMUSG00000030077	10693.1	-0.2819	0.0590706	1.12895e-07	1.81568e-05																						ENSMUSG00000035614	1913.44	0.140362	0.0460296	0.000630191	0.00586844	Togaram1
ENSMUSG00000036902	1597.71	-0.28191	0.104377	0.00032204	0.0105088																						ENSMUSG00000057649	7738.45	0.140164	0.0669356	0.0077178	0.0389465	Brd9
ENSMUSG00000047368	858.291	-0.282269	0.0969559	0.000194729	0.00725913																						ENSMUSG00000053580	6799.31	0.140151	0.0345036	1.45e-05	0.000309394	Tanc2
ENSMUSG00000031327	1348.12	-0.284353	0.0899149	9.8698e-05	0.00420887																						ENSMUSG00000075376	2652.97	0.140056	0.0694867	0.00939281	0.0451886	Rc3h2
ENSMUSG00000051323	2503.84	-0.284608	0.0939253	0.000107398	0.00454542																						ENSMUSG00000032175	1111.59	0.139986	0.0584844	0.00398117	0.0238481	Tyk2
ENSMUSG00000104344	275.489	-0.285121	0.171605	0.00323128	0.0540004																						ENSMUSG00000073739	24.6287	0.139683	0.407218	0.00352067	0.021694	Gm16287
ENSMUSG00000033981	29796.4	-0.285152	0.0581712	4.46657e-08	8.9794e-06																						ENSMUSG00000040860	1535.16	0.139592	0.0480046	0.000998617	0.00841002	Crocc
ENSMUSG00000037234	2833.76	-0.28516	0.0698498	2.75254e-06	0.000239741																						ENSMUSG00000006276	2321.56	0.139582	0.0427767	0.000314678	0.00340754	Eps15l1
ENSMUSG00000022139	6833.92	-0.285202	0.0642051	4.29649e-07	5.47077e-05																						ENSMUSG00000031292	6787.09	0.139522	0.0546373	0.00271979	0.017898	Cdkl5
ENSMUSG00000058420	3272.96	-0.286026	0.0826225	2.9213e-05	0.00169526																						ENSMUSG00000000056	2052.61	0.139518	0.0621537	0.00605513	0.0322411	Narf
ENSMUSG00000061244	1880.39	-0.286243	0.0723108	4.08795e-06	0.000343449																						ENSMUSG00000024276	1347.95	0.139126	0.0658402	0.00818359	0.0406162	Zfp397
ENSMUSG00000031284	4745.27	-0.287754	0.0588914	7.40759e-08	1.32372e-05																						ENSMUSG00000027993	14407.6	0.139072	0.0564428	0.00328013	0.0206681	Trim2
ENSMUSG00000030729	13303.6	-0.288359	0.0548917	8.63659e-09	2.5587e-06																						ENSMUSG00000036057	3318.87	0.138955	0.0486793	0.00113058	0.00921215	Ptpn23
ENSMUSG00000019990	342.004	-0.289051	0.197788	0.00392906	0.0612085																						ENSMUSG00000020300	3431.28	0.138784	0.0452935	0.000605065	0.00567274	Cpeb4
ENSMUSG00000035954	9378.25	-0.289564	0.0635341	2.43831e-07	3.47474e-05																						ENSMUSG00000032405	2342.85	0.13852	0.0434554	0.00040049	0.00409568	Pias1
ENSMUSG00000020102	1272.34	-0.289953	0.0903408	6.33485e-05	0.00308634																						ENSMUSG00000062232	5566.72	0.138282	0.0451418	0.000597653	0.00561597	Rapgef2
ENSMUSG00000032409	540.363	-0.290016	0.117166	0.000668692	0.0182279																						ENSMUSG00000034248	1184.42	0.138081	0.050485	0.00169641	0.0124723	Slc25a37
ENSMUSG00000035992	1777.35	-0.290554	0.0744944	5.78407e-06	0.000458571																						ENSMUSG00000035382	1037.89	0.13783	0.0502426	0.00174617	0.0127475	Pcsk7
ENSMUSG00000062209	2834.12	-0.291135	0.0717895	2.69283e-06	0.000238708																						ENSMUSG00000049550	5091.08	0.137589	0.0387343	0.000115135	0.00158098	Clip1
ENSMUSG00000038344	531.841	-0.291212	0.114466	0.000552873	0.0159188																						ENSMUSG00000025626	946.223	0.137567	0.0643515	0.00812429	0.0404579	Phf6
ENSMUSG00000031229	6601.2	-0.291789	0.0613998	9.97543e-08	1.66421e-05																						ENSMUSG00000023952	3641.55	0.137214	0.0493538	0.00146347	0.0111972	Gtpbp2
ENSMUSG00000046994	926.113	-0.292147	0.0959387	0.000127837	0.00516642																						ENSMUSG00000040250	1041.33	0.137051	0.0572428	0.00427445	0.0250852	Ints13
ENSMUSG00000054752	1238.74	-0.293519	0.0887598	5.58331e-05	0.00285713																						ENSMUSG00000026199	1304.7	0.137021	0.0495082	0.00148645	0.0113363	Ankzf1
ENSMUSG00000031202	1154.76	-0.293957	0.0814118	1.77214e-05	0.00114293																						ENSMUSG00000031256	4276.77	0.136916	0.0362158	4.55e-05	0.00075589	Cstf2
ENSMUSG00000053870	710.125	-0.294194	0.102628	0.000206741	0.00755678																						ENSMUSG00000026014	2283.31	0.136901	0.0581248	0.00461345	0.0265133	Raph1
ENSMUSG00000031333	1261.1	-0.294266	0.0825314	2.11978e-05	0.00130168																						ENSMUSG00000050967	6147.81	0.136785	0.0542236	0.00288856	0.0187405	Creg2
ENSMUSG00000032328	10243.7	-0.294542	0.0590008	3.1835e-08	7.45018e-06																						ENSMUSG00000074582	3499.03	0.136715	0.034431	2.19e-05	0.000424174	Arfgef2
ENSMUSG00000058897	3829.63	-0.296202	0.07205	2.10695e-06	0.000199328																						ENSMUSG00000026181	3348.59	0.136701	0.0478824	0.00121416	0.0097209	Ppm1f
ENSMUSG00000091337	4997.6	-0.296343	0.0667547	7.03943e-07	8.08673e-05																						ENSMUSG00000026977	2037.02	0.136565	0.0586909	0.00508547	0.0285125	Marchf7
ENSMUSG00000056073	2685.44	-0.297998	0.0696995	1.0917e-06	0.000114863																						ENSMUSG00000035248	2135.53	0.136516	0.0428139	0.000425668	0.00429481	Tut7
ENSMUSG00000053347	585.345	-0.29805	0.131911	0.00101144	0.0240735																						ENSMUSG00000025582	12940.9	0.136167	0.0599241	0.00564398	0.0307191	Nptx1
ENSMUSG00000075470	1865.41	-0.298596	0.0729677	2.5047e-06	0.000229252																						ENSMUSG00000042308	1126.53	0.136026	0.0527603	0.00279841	0.0183063	Setd1a
ENSMUSG00000017412	4404.69	-0.298615	0.0563207	8.10704e-09	2.53525e-06																						ENSMUSG00000058318	2233.26	0.135843	0.042621	0.000422399	0.00426964	Phf21a
ENSMUSG00000029265	1231.64	-0.298654	0.0905374	5.76829e-05	0.00292786																						ENSMUSG00000015120	1013.76	0.135743	0.0612513	0.00705839	0.0363276	Ube2i
ENSMUSG00000017291	5091.17	-0.298972	0.0627925	1.04756e-07	1.70919e-05																						ENSMUSG00000022637	997.798	0.135635	0.054438	0.00351215	0.0216576	Cblb
ENSMUSG00000035847	15008.5	-0.299159	0.0644055	2.77079e-07	3.80409e-05																						ENSMUSG00000066829	689.636	0.135562	0.0644064	0.00890823	0.0433598	Zfp810
ENSMUSG00000060935	920.08	-0.299606	0.0925538	6.36019e-05	0.00308634																						ENSMUSG00000022621	860.965	0.135486	0.0607129	0.00649849	0.0341741	Rabl2
ENSMUSG00000078578	4184.33	-0.299643	0.062039	8.90716e-08	1.51935e-05																						ENSMUSG00000034525	7009.07	0.135486	0.0389054	0.000146398	0.00191186	Ice1
ENSMUSG00000021745	3659.12	-0.299889	0.0610757	6.75631e-08	1.24071e-05																						ENSMUSG00000054770	657.298	0.135369	0.0591604	0.00581893	0.0313927	Kctd18
ENSMUSG00000026721	4715.87	-0.300324	0.0607108	4.34158e-08	8.88681e-06																						ENSMUSG00000027185	1420.04	0.13532	0.0484205	0.00143836	0.0110203	Nat10
ENSMUSG00000032727	821.553	-0.300529	0.0936338	7.49992e-05	0.00341838																						ENSMUSG00000035673	1177.34	0.135315	0.0584351	0.00548243	0.0300671	Sbno2
ENSMUSG00000022119	1970.51	-0.301329	0.0745847	2.75337e-06	0.000239741																						ENSMUSG00000041570	6817.41	0.135225	0.0322957	8.5e-06	0.000200431	Camsap2
ENSMUSG00000024261	4576.34	-0.302117	0.0710349	1.63689e-06	0.000160244																						ENSMUSG00000001089	3901.74	0.13521	0.0514479	0.00237717	0.0160845	Luzp1
ENSMUSG00000029629	1806.98	-0.303737	0.0745434	2.78967e-06	0.000239741																						ENSMUSG00000002625	8722.52	0.134906	0.0508336	0.002018	0.0141937	Akap8l
ENSMUSG00000021072	1143.78	-0.304446	0.0859363	2.26438e-05	0.00136323																						ENSMUSG00000042810	2824.62	0.134766	0.0586442	0.00567435	0.0308365	Krba1
ENSMUSG00000029267	1244.1	-0.304696	0.0841562	1.76138e-05	0.00114293																						ENSMUSG00000043411	5546.93	0.134577	0.0338454	2.09e-05	0.000409174	Usp48
ENSMUSG00000000560	7975.43	-0.306864	0.0755376	2.78861e-06	0.000239741																						ENSMUSG00000037343	1413.35	0.134533	0.0458024	0.000961032	0.0081599	Taf2
ENSMUSG00000028134	3044.71	-0.307267	0.0626837	5.47964e-08	1.04559e-05																						ENSMUSG00000046699	1336.51	0.134516	0.0640604	0.00891496	0.043375	Slitrk4
ENSMUSG00000098557	5112.89	-0.308751	0.0614906	2.90372e-08	6.95533e-06																						ENSMUSG00000038733	4538.54	0.134465	0.0328918	1.37e-05	0.000296913	Wdr26
ENSMUSG00000046449	2036.7	-0.309104	0.0879887	1.93656e-05	0.00121811																						ENSMUSG00000032212	3041.51	0.134396	0.0349898	3.82e-05	0.000658855	Sltm
ENSMUSG00000048834	3233.51	-0.309841	0.0681831	2.96766e-07	4.0253e-05																						ENSMUSG00000037605	3137.51	0.134114	0.0366552	7.43e-05	0.00110724	Adgrl3
ENSMUSG00000036790	1149.63	-0.30985	0.0983535	7.55853e-05	0.00343121																						ENSMUSG00000054874	3170.64	0.133891	0.0424042	0.000475598	0.00468161	Pcnx3
ENSMUSG00000073131	773.875	-0.310328	0.09854	9.60905e-05	0.00411326																						ENSMUSG00000039637	2771.09	0.133715	0.0540596	0.00374036	0.022718	Coro7
ENSMUSG00000087403	1279.01	-0.310723	0.0923523	4.53167e-05	0.0024294																						ENSMUSG00000040260	4824.34	0.133707	0.0625889	0.00835662	0.0412032	Daam2
ENSMUSG00000026017	660.87	-0.311935	0.114949	0.000272278	0.00940277																						ENSMUSG00000029714	3655.38	0.133581	0.038239	0.000142739	0.00187417	Gigyf1
ENSMUSG00000032017	1078.02	-0.312499	0.108122	0.000157326	0.00606568																						ENSMUSG00000030231	3299.3	0.133403	0.0574773	0.00531818	0.0294437	Plekha5
ENSMUSG00000047213	2372.28	-0.313832	0.0663765	1.37493e-07	2.12041e-05																						ENSMUSG00000001036	5947.73	0.13327	0.0357056	5.95e-05	0.000933914	Epn2
ENSMUSG00000040455	1842.07	-0.314496	0.0756663	1.76277e-06	0.00017108																						ENSMUSG00000022185	5006.23	0.133136	0.0477152	0.00155358	0.0117134	Acin1
ENSMUSG00000036800	3440.03	-0.314739	0.0594955	7.27084e-09	2.33872e-06																						ENSMUSG00000032186	21148	0.132834	0.0350793	4.68e-05	0.000772276	Tmod2
ENSMUSG00000040651	1237.09	-0.315801	0.0958049	4.70939e-05	0.00248912																						ENSMUSG00000040003	3991.33	0.132737	0.0504007	0.00238884	0.0161502	Magi2
ENSMUSG00000073664	979.845	-0.316174	0.0993704	7.80381e-05	0.00346544																						ENSMUSG00000051335	5725.07	0.132649	0.062881	0.00893615	0.043427	Gfod1
ENSMUSG00000040710	545.769	-0.316755	0.130294	0.000656597	0.0179664																						ENSMUSG00000002409	1083.93	0.13264	0.0513641	0.00277929	0.01821	Dyrk1b
ENSMUSG00000001774	2310.8	-0.317632	0.069321	2.57421e-07	3.57784e-05																						ENSMUSG00000036501	1831.16	0.132626	0.0540045	0.00389993	0.0234795	Fam13b
ENSMUSG00000041624	275.065	-0.318452	0.287064	0.0037196	0.0590625																						ENSMUSG00000014592	9304.67	0.132525	0.0520647	0.00282654	0.0184321	Camta1
ENSMUSG00000055567	11602.2	-0.319131	0.0580211	1.90284e-09	8.23929e-07																						ENSMUSG00000006586	1183.32	0.132129	0.0624677	0.00892777	0.0434183	Runx1t1
ENSMUSG00000031367	925.5	-0.320067	0.106334	0.000122578	0.00501814																						ENSMUSG00000050697	1072.43	0.132123	0.0512028	0.00286	0.0185863	Prkaa1
ENSMUSG00000051331	2985.44	-0.320485	0.0687274	1.45044e-07	2.20663e-05																						ENSMUSG00000024180	756.82	0.131766	0.0573659	0.00592623	0.0317645	Pgap6
ENSMUSG00000032253	1902.01	-0.322201	0.0845443	7.05484e-06	0.000536645																						ENSMUSG00000016346	24749.5	0.131575	0.0422142	0.000519217	0.00498647	Kcnq2
ENSMUSG00000027955	246.482	-0.323402	0.183403	0.0026484	0.047272																						ENSMUSG00000021027	6805.11	0.131312	0.0468083	0.00142231	0.0109277	Ralgapa1
ENSMUSG00000020189	2577.75	-0.323544	0.0664227	6.83282e-08	1.24071e-05																						ENSMUSG00000020387	3389.23	0.131298	0.0579962	0.00674048	0.035073	Jade2
ENSMUSG00000048279	3441.57	-0.324751	0.0876998	7.75413e-06	0.000581973																						ENSMUSG00000051786	1606.98	0.131289	0.0439601	0.000881593	0.00763817	Tubgcp6
ENSMUSG00000027677	6612.27	-0.324882	0.0606079	4.32052e-09	1.54313e-06																						ENSMUSG00000032827	9047.43	0.131243	0.0426464	0.00061252	0.00572965	Ppp1r9a
ENSMUSG00000057182	1588.84	-0.325014	0.0857017	6.90018e-06	0.00052845																						ENSMUSG00000059474	913.126	0.131109	0.0621698	0.00929668	0.0448892	Mbtd1
ENSMUSG00000006262	1054.85	-0.325765	0.0974304	3.62181e-05	0.00198899																						ENSMUSG00000027615	714.681	0.130865	0.0597075	0.00757445	0.038434	Hps3
ENSMUSG00000097392	2112.41	-0.326371	0.0735792	4.65048e-07	5.75331e-05																						ENSMUSG00000062995	1766.03	0.130801	0.0510518	0.00314945	0.0200097	Ica1
ENSMUSG00000024614	2346.61	-0.326707	0.0703149	1.75847e-07	2.59728e-05																						ENSMUSG00000028999	688.6	0.130641	0.0636527	0.0106577	0.049821	Rint1
ENSMUSG00000032740	2391.02	-0.326918	0.0735033	3.77957e-07	4.94772e-05																						ENSMUSG00000105950	24.1793	0.130489	0.267815	0.0103939	0.0489454	Gm43679
ENSMUSG00000031557	347.958	-0.327685	0.207963	0.00270594	0.0478234																						ENSMUSG00000061207	1451.94	0.130474	0.0523141	0.00367745	0.022413	Stk19
ENSMUSG00000110317	191.718	-0.328057	0.24219	0.00371132	0																						ENSMUSG00000050556	8911.45	0.130413	0.053158	0.0040791	0.0241984	Kcnb1
ENSMUSG00000043881	1471.84	-0.32806	0.0771339	1.3245e-06	0.000134336																						ENSMUSG00000019907	4176.21	0.130352	0.0453685	0.00118075	0.00953641	Ppp1r12a
ENSMUSG00000040118	6417.22	-0.328243	0.0748093	5.07503e-07	6.21029e-05																						ENSMUSG00000036591	9905.9	0.130349	0.0367482	0.00012444	0.00167509	Arhgap21
ENSMUSG00000100600	331.497	-0.328461	0.193997	0.00247814	0.0453936																						ENSMUSG00000030000	14753.1	0.130322	0.054513	0.00464308	0.0266466	Add2
ENSMUSG00000020948	840.465	-0.328529	0.100716	5.58211e-05	0.00285713																						ENSMUSG00000020196	4064.85	0.130124	0.0423718	0.000644453	0.00596462	Cabin1
ENSMUSG00000063297	4039.44	-0.329546	0.0720462	2.52061e-07	3.54713e-05																						ENSMUSG00000042772	3959.87	0.130064	0.0379521	0.000189039	0.00228128	Smg7
ENSMUSG00000049583	10887.2	-0.32963	0.0556906	1.62454e-10	1.01606e-07																						ENSMUSG00000028403	1869.93	0.129996	0.0412902	0.000513048	0.00494731	Zdhhc21
ENSMUSG00000025089	1667.64	-0.3309	0.095578	2.98717e-05	0.00169846																						ENSMUSG00000037697	2338	0.129894	0.044318	0.00105396	0.00879471	Ddhd1
ENSMUSG00000027965	1016.8	-0.331409	0.116822	0.000197319	0.00732273																						ENSMUSG00000010453	3656.78	0.129855	0.0433976	0.000859571	0.00749048	Kansl3
ENSMUSG00000049630	1026.91	-0.331946	0.121219	0.00026676	0.00924865																						ENSMUSG00000041415	2828.88	0.129775	0.0455639	0.00138071	0.0107131	Dicer1
ENSMUSG00000028360	1432.64	-0.334276	0.0873586	6.31168e-06	0.000490048																						ENSMUSG00000040242	2264.51	0.129689	0.0543821	0.00485455	0.0275924	Fgfr1op2
ENSMUSG00000028034	4613.45	-0.33501	0.0620883	4.5233e-09	1.54313e-06																						ENSMUSG00000039671	5470.12	0.129643	0.0506998	0.00299946	0.0192489	Zmynd8
ENSMUSG00000026730	2176.4	-0.336562	0.273177	0.00500071	0.0727364																						ENSMUSG00000079469	1012.19	0.129522	0.0568861	0.00615521	0.0326431	Pigb
ENSMUSG00000041380	1715.38	-0.336743	0.0967563	2.12746e-05	0.00130168																						ENSMUSG00000067629	14631.7	0.129479	0.0503585	0.00290032	0.0187801	Syngap1
ENSMUSG00000045210	2183.63	-0.338262	0.0661862	1.68844e-08	4.45733e-06																						ENSMUSG00000029004	4516.15	0.129327	0.0461003	0.00152175	0.0115259	Kmt2e
ENSMUSG00000014956	7371.93	-0.338794	0.0624928	4.02652e-09	1.51102e-06																						ENSMUSG00000062044	13386	0.128995	0.0528854	0.00414924	0.0245325	Lmtk3
ENSMUSG00000022698	2166.36	-0.339111	0.0767686	6.95197e-07	8.06859e-05																						ENSMUSG00000038437	7782.96	0.128994	0.0375956	0.000182731	0.00223448	Mllt6
ENSMUSG00000021730	4646.4	-0.341814	0.0604178	1.01563e-09	4.76415e-07																						ENSMUSG00000014498	3409.34	0.128735	0.0414693	0.000611389	0.00572231	Ankrd52
ENSMUSG00000101609	816.027	-0.34201	0.0981616	2.29588e-05	0.00137484																						ENSMUSG00000041328	1498.33	0.128636	0.0552974	0.00597947	0.0319259	Pcf11
ENSMUSG00000033186	1688.1	-0.343186	0.0760733	4.41265e-07	5.51973e-05																						ENSMUSG00000041130	2122.34	0.128252	0.0434453	0.00099199	0.00835847	Zfp598
ENSMUSG00000037416	2553.3	-0.344657	0.0697695	3.75143e-08	8.12185e-06																						ENSMUSG00000086662	20.8209	0.128218	0.285686	0.0057193	0.0309616	BC046251
ENSMUSG00000031278	2431.58	-0.344827	0.0657581	8.37965e-09	2.54968e-06																						ENSMUSG00000041852	4753.87	0.128155	0.0391609	0.000354319	0.00373184	Tcf20
ENSMUSG00000060002	1541.82	-0.345634	0.0885621	4.74595e-06	0.000392867																						ENSMUSG00000029267	1265.73	0.127941	0.0529172	0.00470655	0.0269083	Mtf2
ENSMUSG00000035566	3061.92	-0.347743	0.0685248	1.70248e-08	4.45733e-06																						ENSMUSG00000005501	1074.42	0.12782	0.0612057	0.0100199	0.0475896	Usp40
ENSMUSG00000107962	378.225	-0.349712	0.147887	0.000804065	0.0203878																						ENSMUSG00000015757	1331.56	0.127753	0.0509658	0.00374309	0.0227262	Ppil4
ENSMUSG00000032423	1788.24	-0.350659	0.0833194	1.41511e-06	0.000142244																						ENSMUSG00000031833	14152.7	0.127685	0.0574374	0.00733716	0.037448	Mast3
ENSMUSG00000064115	6566.76	-0.351963	0.0764364	1.48816e-07	2.23383e-05																						ENSMUSG00000040351	1928.71	0.127471	0.0482255	0.00261744	0.0173556	Ankib1
ENSMUSG00000029823	5740.76	-0.352337	0.0608403	3.51027e-10	1.88184e-07																						ENSMUSG00000041702	1058.27	0.127313	0.0457462	0.00169241	0.0124484	Btbd7
ENSMUSG00000033740	472.441	-0.352859	0.177426	0.00115598	0.0268331																						ENSMUSG00000003226	5110.73	0.127306	0.039867	0.000456934	0.00454109	Ranbp2
ENSMUSG00000103697	752.397	-0.353113	0.146113	0.000484184	0.0144384																						ENSMUSG00000026883	5610.6	0.12729	0.0364007	0.000159707	0.00202782	Dab2ip
ENSMUSG00000022762	1879.61	-0.353174	0.0870816	2.48549e-06	0.000229252																						ENSMUSG00000006740	6196.43	0.127269	0.0401602	0.000510301	0.00492944	Kif5b
ENSMUSG00000026158	3114.32	-0.355862	0.0627569	6.76396e-10	3.4613e-07																						ENSMUSG00000039205	2352.13	0.12703	0.0392979	0.00039253	0.00403421	Ciz1
ENSMUSG00000036095	3927.57	-0.357186	0.0667917	3.68918e-09	1.48331e-06																						ENSMUSG00000052557	1543.5	0.126912	0.0497186	0.00337621	0.0210863	Gan
ENSMUSG00000031246	2948.14	-0.358019	0.0838092	1.21805e-06	0.000125805																						ENSMUSG00000105395	18.1655	0.126887	0.2975	0.00380444	0.0230143	Gm42672
ENSMUSG00000032487	349.349	-0.358285	0.15213	0.000640936	0.0176422																						ENSMUSG00000023007	3227.59	0.126883	0.0438079	0.00119227	0.00960602	Prpf40b
ENSMUSG00000018199	1927.41	-0.359733	0.0723121	3.38976e-08	7.55413e-06																						ENSMUSG00000021819	7415.82	0.126828	0.0374114	0.000224057	0.00259494	Zswim8
ENSMUSG00000025321	1380.87	-0.362304	0.103647	2.06202e-05	0.00127551																						ENSMUSG00000057716	6340.06	0.12682	0.0432346	0.00107833	0.00892248	Tmem178b
ENSMUSG00000104362	375.609	-0.362723	0.150342	0.000527651	0.015386																						ENSMUSG00000037926	2031.26	0.126798	0.0443189	0.00135164	0.0105512	Ssh2
ENSMUSG00000035597	1842.46	-0.363255	0.0758072	8.0214e-08	1.41102e-05																						ENSMUSG00000061080	13436.9	0.126779	0.0410132	0.000619371	0.00578721	Lsamp
ENSMUSG00000074634	630.033	-0.363462	0.114906	7.81863e-05	0.00346544																						ENSMUSG00000025949	1974.78	0.126741	0.0439489	0.00122148	0.0097606	Pikfyve
ENSMUSG00000033849	1782.29	-0.364634	0.0917896	3.54635e-06	0.000300186																						ENSMUSG00000042185	1558.32	0.126672	0.0544142	0.00597855	0.0319259	Nfrkb
ENSMUSG00000072501	2740.91	-0.365495	0.0713788	1.37465e-08	3.86896e-06																						ENSMUSG00000021870	3187.63	0.126659	0.0431037	0.00105178	0.00878183	Slmap
ENSMUSG00000067336	5566.78	-0.366828	0.0581571	1.31736e-11	1.2359e-08																						ENSMUSG00000015597	2570.01	0.126232	0.040443	0.000580763	0.00547911	Zfp318
ENSMUSG00000026107	658.994	-0.369848	0.116794	7.63842e-05	0.00345355																						ENSMUSG00000021666	1415.48	0.126041	0.0454072	0.00179424	0.0129953	Gfm2
ENSMUSG00000022674	819.899	-0.370229	0.0960395	6.52488e-06	0.000503131																						ENSMUSG00000039630	17273.2	0.125829	0.0335243	5.98e-05	0.000937066	Hnrnpu
ENSMUSG00000056145	998.184	-0.370582	0.108658	3.39106e-05	0.00188062																						ENSMUSG00000048000	3120.39	0.125808	0.0365777	0.000205141	0.0024313	Gigyf2
ENSMUSG00000041685	1464.71	-0.373043	0.0867619	8.95947e-07	9.69863e-05																						ENSMUSG00000054199	1776.74	0.125556	0.0438869	0.00139957	0.0108132	Gon4l
ENSMUSG00000046314	1559.39	-0.374083	0.332286	0.00411684	0.0635825																						ENSMUSG00000020255	1254.92	0.125541	0.056812	0.00817967	0.0406089	Nopchap1
ENSMUSG00000037475	2042.07	-0.378355	0.0752826	2.34691e-08	5.7438e-06																						ENSMUSG00000030795	8787.05	0.125232	0.0428924	0.00112598	0.00919393	Fus
ENSMUSG00000044067	2803.77	-0.379342	0.0730415	9.85375e-09	2.84445e-06																						ENSMUSG00000030275	13223.8	0.125214	0.0430973	0.00113301	0.0092274	Etnk1
ENSMUSG00000071337	5029.7	-0.379431	0.0645482	2.02753e-10	1.20137e-07																						ENSMUSG00000053841	2076.84	0.12515	0.0479761	0.00292141	0.0188945	Txlna
ENSMUSG00000048040	874.309	-0.381252	0.105351	1.76592e-05	0.00114293																						ENSMUSG00000024242	3298.5	0.125132	0.0376158	0.000302044	0.00330613	Map4k3
ENSMUSG00000022788	1222.53	-0.383239	0.0915708	1.13956e-06	0.000118788																						ENSMUSG00000034761	1943.21	0.124794	0.0518172	0.00491289	0.0278666	Map4k5
ENSMUSG00000055761	196.801	-0.391605	0.24188	0.00201043	0.039431																						ENSMUSG00000000976	1030.85	0.124502	0.0523901	0.00535259	0.0295582	Heatr6
ENSMUSG00000046699	1357.17	-0.39433	0.0797047	3.42211e-08	7.55413e-06																						ENSMUSG00000018820	3842.91	0.124306	0.0297499	1.07e-05	0.00023895	Zfyve27
ENSMUSG00000055531	3835.96	-0.39456	0.0676468	3.26734e-10	1.83918e-07																						ENSMUSG00000021719	12133.6	0.124121	0.0581337	0.00947664	0.0454942	Rgs7bp
ENSMUSG00000074968	2763.19	-0.398088	0.0921917	5.49449e-07	6.56197e-05																						ENSMUSG00000018401	3960.35	0.124056	0.0587987	0.0102906	0.0485969	Mtmr4
ENSMUSG00000035133	4025.24	-0.399135	0.0760201	6.48775e-09	2.14821e-06																						ENSMUSG00000040524	2157.45	0.12403	0.0504933	0.00457043	0.0263209	Zfp609
ENSMUSG00000063760	720.112	-0.401939	0.11862	2.83601e-05	0.0016629																						ENSMUSG00000018849	3574.51	0.123945	0.0419307	0.00106319	0.00885917	Wwc1
ENSMUSG00000021733	1703.38	-0.401941	0.0818007	4.14709e-08	8.64592e-06																						ENSMUSG00000022012	1213.08	0.123726	0.0459292	0.0023729	0.0160622	Enox1
ENSMUSG00000110249	348.12	-0.407785	0.140662	0.000174058	0.00659778																						ENSMUSG00000025085	3506.02	0.123609	0.0430933	0.00139716	0.0107996	Ablim1
ENSMUSG00000003452	1379.06	-0.409025	0.0833328	4.79859e-08	9.443e-06																						ENSMUSG00000020954	2101.39	0.123469	0.0460384	0.00241044	0.0162367	Strn3
ENSMUSG00000026361	1578.44	-0.409863	0.082452	3.24266e-08	7.45018e-06																						ENSMUSG00000041408	1881.26	0.123428	0.0508694	0.00478608	0.0273064	Wapl
ENSMUSG00000038174	3320.1	-0.413091	0.0683076	8.73696e-11	6.14754e-08																						ENSMUSG00000034021	4599.74	0.123377	0.0368365	0.000279866	0.00310989	Pds5b
ENSMUSG00000030759	3418.16	-0.413178	0.0603132	3.65054e-13	5.87111e-10																						ENSMUSG00000020572	1865.5	0.123187	0.0490418	0.00398874	0.023859	Nampt
ENSMUSG00000037236	6599.33	-0.415843	0.0673106	4.79024e-11	3.59523e-08																						ENSMUSG00000040761	3555.28	0.122914	0.0497258	0.00421626	0.0248341	Spen
ENSMUSG00000022306	621.474	-0.41634	0.116405	1.42954e-05	0.000946693																						ENSMUSG00000060212	5269.26	0.12273	0.0437496	0.00169115	0.0124446	Pcnx2
ENSMUSG00000027009	1130.08	-0.41772	0.0893487	1.1452e-07	1.81587e-05																						ENSMUSG00000026924	3259.51	0.122518	0.0355029	0.000191281	0.00229662	Sec16a
ENSMUSG00000034701	425.389	-0.422	0.146247	0.00013568	0.00541663																						ENSMUSG00000034163	2907.53	0.122505	0.052475	0.00611739	0.0324946	Zfc3h1
ENSMUSG00000009207	1479.58	-0.423962	0.0786138	3.93548e-09	1.51102e-06																						ENSMUSG00000075590	6776.6	0.122352	0.0533615	0.00686795	0.0355797	Nrbp2
ENSMUSG00000026384	2999.32	-0.424754	0.079304	4.51387e-09	1.54313e-06																						ENSMUSG00000058706	790.456	0.122284	0.05389	0.00753904	0.0382895	0610030E20Rik
ENSMUSG00000064349	308.979	-0.425085	0.218729	0.00167349	0.0348891																						ENSMUSG00000030257	17111.1	0.122246	0.0345327	0.000138983	0.00183358	Srgap3
ENSMUSG00000055373	3527.76	-0.425731	0.0683037	2.90308e-11	2.51407e-08																						ENSMUSG00000036792	2431.97	0.122096	0.0492151	0.00427555	0.0250852	Mbd5
ENSMUSG00000103375	94.2218	-0.431774	0.315201	0.00369232	0																						ENSMUSG00000042133	2160.32	0.121828	0.049133	0.00445084	0.0258027	Ppig
ENSMUSG00000074024	136.356	-0.432953	0.274831	0.0026514	0																						ENSMUSG00000031376	6219.43	0.121815	0.0498089	0.00470428	0.0269046	Atp2b3
ENSMUSG00000051412	826.864	-0.433857	0.107662	2.42431e-06	0.000225561																						ENSMUSG00000020261	3504.37	0.121752	0.0519086	0.00615328	0.0326431	Slc36a1
ENSMUSG00000032925	386.552	-0.433914	0.137122	8.37886e-05	0.00368474																						ENSMUSG00000033105	1516.85	0.121749	0.0406525	0.00094477	0.00805901	Lss
ENSMUSG00000100826	3083.49	-0.434191	0.0797478	2.37854e-09	9.91765e-07																						ENSMUSG00000026313	2122.41	0.121747	0.051031	0.00553819	0.0302926	Hdac4
ENSMUSG00000043991	1960.33	-0.434223	0.105859	1.26464e-06	0.00012943																						ENSMUSG00000041229	1341.29	0.121612	0.0481927	0.00398745	0.023859	Phf8
ENSMUSG00000031290	792.715	-0.434433	0.0982267	4.13136e-07	5.34607e-05																						ENSMUSG00000028093	917.463	0.121433	0.0535835	0.00758347	0.038468	Acp6
ENSMUSG00000000838	2062.84	-0.437508	0.0724411	1.00204e-10	6.63584e-08																						ENSMUSG00000025964	4568.19	0.121243	0.0393873	0.000747619	0.00670912	Adam23
ENSMUSG00000025903	482.681	-0.441861	0.134523	5.33111e-05	0.0027531																						ENSMUSG00000044700	3555.31	0.121174	0.0400044	0.000864785	0.00752799	Tmem201
ENSMUSG00000050321	3885.14	-0.443127	0.0633373	1.20545e-13	2.71419e-10																						ENSMUSG00000102771	22.4355	0.121091	0.241554	0.00756322	0.0383888	Gm33320
ENSMUSG00000117284	283.671	-0.451529	0.156321	0.000159472	0.00612741																						ENSMUSG00000026490	12716.6	0.120829	0.0372982	0.000417075	0.00422671	Cdc42bpa
ENSMUSG00000031438	727.978	-0.456007	0.101345	3.39045e-07	4.49055e-05																						ENSMUSG00000066306	5050.72	0.120808	0.0316861	5.1e-05	0.000827664	Numa1
ENSMUSG00000004151	4167.86	-0.463182	0.0666016	2.74161e-13	5.14417e-10																						ENSMUSG00000020580	7303.52	0.120517	0.040621	0.00106916	0.00887764	Rock2
ENSMUSG00000063663	521.554	-0.470178	0.117728	2.59594e-06	0.000233057																						ENSMUSG00000002748	5573.3	0.120263	0.0372827	0.000445518	0.004449	Baz1b
ENSMUSG00000113167	120.878	-0.47619	0.273332	0.00207272	0																						ENSMUSG00000022016	10775.6	0.120091	0.0385519	0.000646478	0.00597645	Akap11
ENSMUSG00000106099	185.834	-0.477841	0.197661	0.000545332	0																						ENSMUSG00000009995	2196.3	0.120079	0.0374592	0.000486882	0.00476436	Tafazzin
ENSMUSG00000073514	4129.29	-0.481485	0.0721803	1.17084e-12	1.31813e-09																						ENSMUSG00000030516	3683.68	0.119731	0.0422106	0.00164043	0.0121851	Tjp1
ENSMUSG00000063406	970.856	-0.482783	0.0946526	1.8552e-08	4.74678e-06																						ENSMUSG00000038831	3772.53	0.119638	0.040623	0.00112077	0.00917178	Ralgps1
ENSMUSG00000062949	410.801	-0.483439	0.155323	6.41308e-05	0.00309865																						ENSMUSG00000030235	2612.13	0.119292	0.0384121	0.000692721	0.00631741	Slco1c1
ENSMUSG00000064347	197.286	-0.490239	0.224813	0.00119961	0.0273939																						ENSMUSG00000053617	2067.56	0.119155	0.052227	0.00776952	0.0391241	Sh3pxd2a
ENSMUSG00000102976	305.612	-0.491359	0.153269	4.36861e-05	0.0023532																						ENSMUSG00000021134	7887.99	0.118678	0.0376866	0.000607768	0.00569486	Srsf5
ENSMUSG00000039239	1246.45	-0.491754	0.115809	5.53728e-07	6.56197e-05																						ENSMUSG00000009681	7866.69	0.118596	0.0402853	0.00109113	0.00899241	Bcr
ENSMUSG00000045441	464.035	-0.49624	0.130683	5.26029e-06	0.000429133																						ENSMUSG00000006464	2069.82	0.11859	0.0472125	0.0040891	0.0242316	Bbs1
ENSMUSG00000021596	1843.56	-0.500136	0.100104	3.9667e-08	8.42587e-06																						ENSMUSG00000011831	2193.29	0.118127	0.0406083	0.00128817	0.0102049	Evi5
ENSMUSG00000025326	2696.43	-0.500949	0.0675901	5.51835e-15	1.55314e-11																						ENSMUSG00000029502	2460.98	0.117842	0.0375594	0.000640347	0.00594295	Golga3
ENSMUSG00000032327	321.468	-0.502993	0.19015	0.000215397	0.00779722																						ENSMUSG00000029505	4260.43	0.117761	0.0341587	0.000218389	0.00254997	Ep400
ENSMUSG00000031997	489.615	-0.503967	0.171441	0.000108783	0.00456603																						ENSMUSG00000024974	1810.62	0.117728	0.0432942	0.00243112	0.0163626	Smc3
ENSMUSG00000035236	2926.92	-0.518665	0.0618275	2.23444e-18	1.25777e-14																						ENSMUSG00000024294	5506.27	0.117556	0.0469187	0.00426665	0.0250507	Mib1
ENSMUSG00000041324	317.203	-0.523265	0.182192	0.000145319	0.00568057																						ENSMUSG00000042605	3860.44	0.117521	0.040011	0.00119674	0.00962799	Atxn2
ENSMUSG00000047996	159.129	-0.526678	0.196508	0.000264545	0																						ENSMUSG00000026812	3795.2	0.117307	0.0327242	0.000131293	0.00175025	Tsc1
ENSMUSG00000106746	108.149	-0.539972	0.344202	0.00387539	0																						ENSMUSG00000020463	1892.96	0.116965	0.0497827	0.00656122	0.0344433	Ppp4r3b
ENSMUSG00000030889	248.455	-0.552551	0.239292	0.00051051	0.014967																						ENSMUSG00000022568	2163.68	0.116887	0.0402608	0.00138427	0.01073	Scrib
ENSMUSG00000086429	268.074	-0.558318	0.168307	4.96576e-05	0.00258817																						ENSMUSG00000028309	3226.76	0.116778	0.0356008	0.000389494	0.00402298	Rnf20
ENSMUSG00000073062	340.047	-0.559445	0.149145	6.26528e-06	0.000489823																						ENSMUSG00000099083	1405.85	0.116552	0.0477398	0.00509439	0.0285351	Atf7
ENSMUSG00000109536	1308.32	-0.566691	0.0852085	1.06971e-12	1.31813e-09																						ENSMUSG00000026103	13564.2	0.116516	0.0391687	0.00105791	0.00881969	Gls
ENSMUSG00000052726	589.634	-0.56908	0.113959	1.89957e-08	4.75231e-06																						ENSMUSG00000038072	1525.24	0.116238	0.0489982	0.00606767	0.0322926	Galnt11
ENSMUSG00000046523	1265.52	-0.586161	0.0918359	8.33319e-12	8.52864e-09																						ENSMUSG00000037210	1769.5	0.116167	0.0379163	0.000827147	0.00723841	Fam193a
ENSMUSG00000029123	136.081	-0.608956	0.234392	0.000309523	0																						ENSMUSG00000027668	2623.4	0.115646	0.0391206	0.00115496	0.00937388	Mfn1
ENSMUSG00000091509	98.4335	-0.609116	0.301181	0.00145498	0																						ENSMUSG00000009733	925.779	0.115577	0.048077	0.00587026	0.0315462	Tfcp2
ENSMUSG00000102729	188.699	-0.609892	0.198313	8.41992e-05	0																						ENSMUSG00000043460	9970.15	0.115528	0.0437665	0.00301002	0.0192942	Elfn2
ENSMUSG00000040167	69.4237	-0.627909	0.371818	0.00227767	0																						ENSMUSG00000024104	5480.62	0.115449	0.0458795	0.0042077	0.0248013	Washc2
ENSMUSG00000071753	3193.19	-0.641881	0.0800489	3.7815e-17	1.41907e-13																						ENSMUSG00000062590	1200.47	0.1154	0.0526458	0.00966024	0.0462001	Armc9
ENSMUSG00000032373	519.256	-0.642996	0.318402	0.00126661	0.0286911																						ENSMUSG00000066037	2467.89	0.115225	0.0396227	0.00138144	0.0107131	Hnrnpr
ENSMUSG00000105572	114.709	-0.644019	0.256858	0.000328636	0																						ENSMUSG00000018800	2224.55	0.115148	0.0473955	0.00544611	0.0299373	Abca5
ENSMUSG00000084911	284.549	-0.663667	0.149747	4.32491e-07	5.47077e-05																						ENSMUSG00000061410	4438.65	0.114904	0.044224	0.00346651	0.0214481	Zcchc14
ENSMUSG00000050122	151.158	-0.6881	0.279553	0.000267576	0																						ENSMUSG00000039840	2331.05	0.114885	0.0394013	0.00131655	0.010354	Epg5
ENSMUSG00000026834	464.5	-0.722704	0.11674	3.39793e-11	2.73242e-08																						ENSMUSG00000036779	1264.38	0.114843	0.0494394	0.00737791	0.0375934	Tent4b
ENSMUSG00000046318	173.778	-0.725187	0.260858	0.000102147	0																						ENSMUSG00000035024	1215.1	0.114373	0.0472067	0.00556344	0.0303838	Ncapd3
ENSMUSG00000114469	97.3062	-0.73592	0.264397	0.00017631	0																						ENSMUSG00000021470	905.93	0.114242	0.0499961	0.0080924	0.0403451	Ercc6l2
ENSMUSG00000104459	73.7872	-0.744739	0.336274	0.000703685	0																						ENSMUSG00000019841	2091.83	0.114202	0.0393627	0.00143414	0.0110072	Rev3l
ENSMUSG00000000948	322.635	-0.752917	0.160526	5.86433e-08	1.10034e-05																						ENSMUSG00000063077	34948.5	0.113634	0.0280056	2.06e-05	0.0004041	Kif1b
ENSMUSG00000104033	227.411	-0.775755	0.184307	7.5778e-07	8.53109e-05																						ENSMUSG00000028245	1763.21	0.113462	0.0527423	0.0106894	0.0498969	Nsmaf
ENSMUSG00000027004	213.389	-0.806804	0.235721	1.13416e-05	0.000774539																						ENSMUSG00000049470	9209.22	0.113319	0.0325047	0.000189807	0.00228663	Aff4
ENSMUSG00000108993	160.086	-0.807921	0.208428	2.66727e-06	0																						ENSMUSG00000062203	2153.77	0.113289	0.0383772	0.00121342	0.00971968	Gspt1
ENSMUSG00000108880	43.785	-0.851634	0.448288	0.00109894	0																						ENSMUSG00000057541	843.055	0.112803	0.049258	0.00824641	0.0408808	Pus7
ENSMUSG00000109332	73.9931	-0.925974	0.369377	0.000322644	0																						ENSMUSG00000033943	3063.24	0.112635	0.0398502	0.0017689	0.0128511	Mga
ENSMUSG00000068457	433.313	-1.16786	0.329776	4.2463e-05	0.00229831																						ENSMUSG00000058690	4074.4	0.1126	0.0317425	0.000159195	0.00202286	Ccser2
ENSMUSG00000007888	117.878	-1.19725	0.277376	3.82858e-07	0																						ENSMUSG00000021091	2050.55	0.112494	0.0504001	0.00956976	0.0458601	Serpina3n
ENSMUSG00000069045	746.915	-1.5627	0.324971	3.29952e-07	4.42215e-05																						ENSMUSG00000027854	1976.1	0.112485	0.0514853	0.0106158	0.0497249	Sike1
																											ENSMUSG00000055204	6242.85	0.112329	0.0330583	0.000278953	0.00310183	Ankrd17
																											ENSMUSG00000025138	1523.62	0.112265	0.0431598	0.00359183	0.0220504	Sirt7
																											ENSMUSG00000036568	3232.93	0.112057	0.0451229	0.00472594	0.0270005	Bicral
																											ENSMUSG00000028180	6473.11	0.111983	0.0374746	0.00110943	0.00909801	Zranb2
																											ENSMUSG00000016933	3922.09	0.111904	0.0320711	0.000195219	0.00234051	Plcg1
																											ENSMUSG00000005089	115790	0.111639	0.0438365	0.00403166	0.0240201	Slc1a2
																											ENSMUSG00000035849	1266.29	0.111401	0.047857	0.00743845	0.0378483	Krt222
																											ENSMUSG00000030729	13457.9	0.111319	0.047234	0.00685771	0.0355578	Pgm2l1
																											ENSMUSG00000030621	1428.73	0.111144	0.0509832	0.010631	0.0497647	Me3
																											ENSMUSG00000064367	94190.2	0.111143	0.037528	0.00121926	0.0097476	mt-Nd5
																											ENSMUSG00000063808	1022.76	0.111113	0.045411	0.00553595	0.0302904	Gpatch1
																											ENSMUSG00000032637	7678.38	0.111108	0.0439845	0.00439893	0.0256274	Atxn2l
																											ENSMUSG00000022973	17378.6	0.111058	0.0382784	0.00147751	0.0112786	Synj1
																											ENSMUSG00000047098	1154.14	0.110811	0.0465587	0.00657207	0.0344566	Rnf31
																											ENSMUSG00000021770	3532.4	0.110546	0.039456	0.00206299	0.014406	Samd8
																											ENSMUSG00000105571	20.2698	0.110353	0.214154	0.00699716	0.0361022	Gm43662
																											ENSMUSG00000007653	4945.98	0.110308	0.048079	0.00796519	0.039891	Gabrb2
																											ENSMUSG00000032217	1249.45	0.110081	0.0482846	0.00846837	0.0416179	Rnf111
																											ENSMUSG00000024883	3453.76	0.109969	0.0407305	0.00281986	0.0183969	Rin1
																											ENSMUSG00000040021	1593.06	0.109764	0.0444853	0.00547265	0.0300334	Lats1
																											ENSMUSG00000055065	17841.7	0.109633	0.0339624	0.000522537	0.00501254	Ddx17
																											ENSMUSG00000026425	4129.67	0.109614	0.0411534	0.00308737	0.0196909	Srgap2
																											ENSMUSG00000063142	9927.25	0.109594	0.0331379	0.000390795	0.00402665	Kcnma1
																											ENSMUSG00000041762	2242.25	0.109587	0.0476789	0.00799087	0.0399857	Gpr155
																											ENSMUSG00000039068	1868.78	0.109071	0.0443266	0.00554858	0.0303294	Zzz3
																											ENSMUSG00000036099	3020.57	0.109065	0.0340704	0.000569233	0.00539793	Vezt
																											ENSMUSG00000054611	4007.61	0.109023	0.0437268	0.0050139	0.0282461	Kdm2a
																											ENSMUSG00000026219	7483.31	0.108749	0.0310427	0.000199116	0.00237519	Trip12
																											ENSMUSG00000021339	2754.21	0.108083	0.0441084	0.00556569	0.0303838	Mrs2
																											ENSMUSG00000026153	1144.56	0.107894	0.0461255	0.00764644	0.0387044	Fam135a
																											ENSMUSG00000026867	3917.71	0.107663	0.0328275	0.000433088	0.00435905	Gapvd1
																											ENSMUSG00000068740	13165.1	0.107487	0.0458215	0.00734984	0.0374781	Celsr2
																											ENSMUSG00000039835	2421.21	0.106762	0.0447876	0.00698491	0.0360765	Nhsl1
																											ENSMUSG00000005506	9039.59	0.106527	0.046664	0.00890372	0.0433585	Celf1
																											ENSMUSG00000048503	995.889	0.106495	0.0459021	0.00828396	0.0410405	Tlcd5
																											ENSMUSG00000019854	1769.94	0.106462	0.0469483	0.0092015	0.0444801	Reps1
																											ENSMUSG00000021945	3051.38	0.106361	0.0446207	0.00698761	0.0360765	Zmym2
																											ENSMUSG00000024456	2488.29	0.106106	0.0414975	0.00433758	0.0253682	Diaph1
																											ENSMUSG00000022000	3336.65	0.106044	0.0465482	0.00937329	0.0451406	Zc3h13
																											ENSMUSG00000040720	1713.74	0.105843	0.0434869	0.0063142	0.0334114	Virma
																											ENSMUSG00000040724	9187	0.105263	0.0449742	0.00775529	0.0390644	Kcna2
																											ENSMUSG00000022822	9688.22	0.105119	0.0402602	0.00362692	0.0222	Abcc5
																											ENSMUSG00000030779	3318.45	0.105016	0.0353444	0.00132906	0.0104192	Rbbp6
																											ENSMUSG00000032536	6974.65	0.10498	0.0360895	0.00158315	0.0118607	Trak1
																											ENSMUSG00000000131	3805.36	0.104347	0.0406137	0.00439548	0.0256175	Xpo6
																											ENSMUSG00000043019	2047.32	0.104094	0.0382455	0.00289972	0.0187801	Edem3
																											ENSMUSG00000038886	9466.44	0.104045	0.0365301	0.00195565	0.0138257	Man2a2
																											ENSMUSG00000018501	9096.18	0.103856	0.0383403	0.00287395	0.0186604	Ncor1
																											ENSMUSG00000024576	9705.3	0.103674	0.0449949	0.00888814	0.0432953	Csnk1a1
																											ENSMUSG00000031540	2873.18	0.103568	0.0400176	0.0042896	0.0251541	Kat6a
																											ENSMUSG00000008763	3679.46	0.103226	0.0341448	0.00111105	0.0091068	Man1a2
																											ENSMUSG00000026458	5143.69	0.103132	0.0364121	0.00202511	0.0142196	Ppfia4
																											ENSMUSG00000056812	5512.65	0.10256	0.0402025	0.00466014	0.0267167	St8sia3
																											ENSMUSG00000024778	39.9136	0.102526	0.187962	0.00811322	0.0404245	Fas
																											ENSMUSG00000042350	4819.84	0.102322	0.0453973	0.0104408	0.0490822	Arel1
																											ENSMUSG00000021843	4074.96	0.102163	0.0386631	0.00364083	0.0222738	Ktn1
																											ENSMUSG00000021098	19.0097	0.102138	0.193015	0.00580712	0.0313596	4930447C04Rik
																											ENSMUSG00000034377	2796.62	0.101952	0.0449651	0.0103434	0.0487907	Tulp4
																											ENSMUSG00000041977	3237.73	0.101886	0.0373328	0.00280382	0.0183272	Arhgef11
																											ENSMUSG00000027288	11575.4	0.101801	0.0307531	0.000437436	0.00438681	Zfp106
																											ENSMUSG00000036712	4326.98	0.101742	0.0411525	0.00585016	0.0314791	Cyld
																											ENSMUSG00000037098	5471.22	0.101731	0.0452687	0.0104294	0.0490645	Rab11fip3
																											ENSMUSG00000045962	9297.73	0.101705	0.0425318	0.00735794	0.0375078	Wnk1
																											ENSMUSG00000031906	3688.19	0.101519	0.0377346	0.00329315	0.0207293	Smpd3
																											ENSMUSG00000039753	3407.37	0.101474	0.0389496	0.00405654	0.0241164	Fbxl5
																											ENSMUSG00000032580	6288.06	0.10147	0.0339399	0.00128544	0.0101979	Rbm5
																											ENSMUSG00000031214	2236.91	0.101297	0.0432582	0.00830261	0.0410903	Ophn1
																											ENSMUSG00000042298	3084.62	0.101061	0.0357773	0.00221104	0.0151704	Ttc19
																											ENSMUSG00000027130	2953.57	0.100719	0.0448105	0.0103214	0.0487147	Slc12a6
																											ENSMUSG00000021275	4195.63	0.10051	0.0296056	0.000322654	0.00347346	Tecpr2
																											ENSMUSG00000061603	8190.81	0.100096	0.0333365	0.00119591	0.00962599	Akap6
																											ENSMUSG00000025809	1860.5	-0.100214	0.0436214	0.0103746	0.048896	Itgb1
																											ENSMUSG00000032563	1756.76	-0.100661	0.0410966	0.00657377	0.0344566	Mrpl3
																											ENSMUSG00000024359	6302.89	-0.100936	0.0375383	0.00349391	0.0215773	Hspa9
																											ENSMUSG00000020088	3790.18	-0.100981	0.0324007	0.000923153	0.00789904	Sar1a
																											ENSMUSG00000002010	4388.89	-0.101054	0.0360712	0.00240559	0.0162238	Idh3g
																											ENSMUSG00000053929	5098.88	-0.101194	0.0357173	0.00216851	0.0149351	Cyhr1
																											ENSMUSG00000006273	19394.7	-0.101504	0.040305	0.00572541	0.0309616	Atp6v1b2
																											ENSMUSG00000039157	4184.85	-0.101735	0.0448554	0.0106247	0.0497492	Fam102a
																											ENSMUSG00000042506	8709.49	-0.101833	0.0352215	0.00181351	0.0130947	Usp22
																											ENSMUSG00000004897	4156.41	-0.101979	0.0341712	0.00138707	0.0107467	Hdgf
																											ENSMUSG00000039568	2884.15	-0.102013	0.034539	0.00149221	0.0113732	Ubald1
																											ENSMUSG00000030706	1254.26	-0.102526	0.0450839	0.0103741	0.048896	Mrpl48
																											ENSMUSG00000032997	3379.65	-0.102773	0.041956	0.00660164	0.0345678	Chpf
																											ENSMUSG00000022010	11457.8	-0.10281	0.0267278	6.11e-05	0.000950399	Tsc22d1
																											ENSMUSG00000027455	1718.69	-0.103037	0.0449991	0.0101529	0.0480979	Nsfl1c
																											ENSMUSG00000030718	5495.85	-0.103061	0.0373193	0.00268341	0.0177076	Ppme1
																											ENSMUSG00000009549	2757.37	-0.103227	0.0411523	0.00569967	0.0309408	Srp14
																											ENSMUSG00000020898	1501.22	-0.103628	0.044591	0.00900897	0.0436783	Ctc1
																											ENSMUSG00000044502	1338.3	-0.103714	0.0448821	0.00942244	0.0452852	Bod1
																											ENSMUSG00000031823	1150.99	-0.10386	0.0429378	0.00697834	0.0360613	Zdhhc7
																											ENSMUSG00000020873	1470.79	-0.1039	0.0395241	0.00396248	0.023762	Slc35b1
																											ENSMUSG00000021957	4181.28	-0.103993	0.0435825	0.00775531	0.0390644	Tkt
																											ENSMUSG00000035953	2220.73	-0.104141	0.0392652	0.00354002	0.0217727	Pip4p1
																											ENSMUSG00000031796	1342.56	-0.104188	0.0440927	0.00799134	0.0399857	Cfap20
																											ENSMUSG00000029106	14442	-0.104223	0.027298	6.35e-05	0.000980352	Add1
																											ENSMUSG00000021991	3993.83	-0.104417	0.0425396	0.00644126	0.0339319	Cacna2d3
																											ENSMUSG00000029426	4926.52	-0.104439	0.036483	0.00195888	0.0138403	Scarb2
																											ENSMUSG00000010054	1775.45	-0.104466	0.0398037	0.00390158	0.0234795	Tusc2
																											ENSMUSG00000001924	13715.2	-0.104525	0.0310956	0.000376222	0.00390785	Uba1
																											ENSMUSG00000030738	5548.61	-0.104775	0.0368427	0.00208692	0.0144998	Eif3c
																											ENSMUSG00000021096	6053.39	-0.104848	0.026899	4.65e-05	0.000767666	Ppm1a
																											ENSMUSG00000027406	8178.06	-0.104879	0.0316676	0.000437071	0.00438681	Idh3b
																											ENSMUSG00000028479	1484.77	-0.105121	0.0426352	0.00614617	0.032616	Gne
																											ENSMUSG00000000378	1440.24	-0.105306	0.0469723	0.0106581	0.049821	Ccm2
																											ENSMUSG00000059316	3495.33	-0.105494	0.0327061	0.000603977	0.00566575	Slc27a4
																											ENSMUSG00000025035	1588.62	-0.105508	0.0415849	0.00499358	0.0281795	Arl3
																											ENSMUSG00000025204	2411.69	-0.105877	0.0462183	0.00975212	0.0465319	Ndufb8
																											ENSMUSG00000106847	10362.3	-0.105903	0.0458571	0.00886783	0.0432346	Peg13
																											ENSMUSG00000013539	1788.29	-0.106105	0.0470177	0.010068	0.0477777	Tango2
																											ENSMUSG00000034432	2679.77	-0.106211	0.0329537	0.000582003	0.0054876	Cops8
																											ENSMUSG00000035297	1888.59	-0.106287	0.037493	0.00204527	0.0143307	Cops4
																											ENSMUSG00000041078	2624.2	-0.106364	0.0464946	0.00920147	0.0444801	Grid1
																											ENSMUSG00000041028	12364.3	-0.106387	0.0386181	0.00261369	0.0173377	Ghitm
																											ENSMUSG00000020402	11682.3	-0.10645	0.0342737	0.000887722	0.0076712	Vdac1
																											ENSMUSG00000005981	2333.32	-0.106462	0.0380418	0.00226493	0.0154754	Trap1
																											ENSMUSG00000025917	1800.91	-0.106551	0.0412947	0.00444066	0.0257707	Cops5
																											ENSMUSG00000021039	1231.92	-0.106561	0.0410014	0.00408579	0.0242294	Snw1
																											ENSMUSG00000006299	3936.37	-0.106604	0.0353186	0.00120266	0.00966622	Aamp
																											ENSMUSG00000030751	2079.71	-0.106616	0.0392894	0.00296626	0.019095	Psma1
																											ENSMUSG00000033059	8836.83	-0.106671	0.0323616	0.000460126	0.00455913	Pygb
																											ENSMUSG00000020694	1482.47	-0.106825	0.0448682	0.00748041	0.0380385	Tlk2
																											ENSMUSG00000031840	15599.2	-0.10693	0.0422114	0.00497804	0.0281391	Rab3a
																											ENSMUSG00000029064	18021	-0.10746	0.0281838	6.39e-05	0.000983849	Gnb1
																											ENSMUSG00000026202	12281.6	-0.107467	0.0411064	0.00400587	0.0239182	Tuba4a
																											ENSMUSG00000006699	6435.49	-0.107481	0.0331492	0.000541226	0.00517383	Cdc42
																											ENSMUSG00000036966	5492.15	-0.107533	0.0361484	0.00131267	0.0103347	Spryd3
																											ENSMUSG00000020235	2499.55	-0.107592	0.0387307	0.00246559	0.0165609	Fzr1
																											ENSMUSG00000038187	1986.7	-0.107748	0.0406385	0.00350206	0.0216115	Btbd10
																											ENSMUSG00000053329	2319.08	-0.107757	0.0347424	0.00086979	0.00755568	Gatd3a
																											ENSMUSG00000035478	2956.63	-0.107761	0.0428431	0.00512646	0.0286753	Mbd3
																											ENSMUSG00000034190	3214.77	-0.10778	0.0390645	0.00257695	0.0171766	Chmp7
																											ENSMUSG00000054459	14529.1	-0.107789	0.0420723	0.00430154	0.0252108	Vsnl1
																											ENSMUSG00000037742	15339.9	-0.107829	0.0354786	0.00108511	0.00896514	Eef1a1
																											ENSMUSG00000030854	5802.41	-0.107986	0.0387855	0.00240871	0.0162367	Ptpn5
																											ENSMUSG00000026245	1947.12	-0.107993	0.0458883	0.00799582	0.039996	Farsb
																											ENSMUSG00000030663	1661.66	-0.108075	0.0420537	0.00449507	0.0259772	1110004F10Rik
																											ENSMUSG00000020368	9695.85	-0.108089	0.0426948	0.00468253	0.0268053	Canx
																											ENSMUSG00000017707	7959.1	-0.108187	0.0323588	0.000375456	0.00390234	Serinc3
																											ENSMUSG00000068040	3182.16	-0.108246	0.0382971	0.00206863	0.0144212	Tm9sf4
																											ENSMUSG00000021737	1995.07	-0.108247	0.0461385	0.00814701	0.0405197	Psmd6
																											ENSMUSG00000018340	3213.33	-0.108433	0.0471589	0.00890922	0.0433598	Anxa6
																											ENSMUSG00000019810	1315.86	-0.108757	0.0433	0.00505041	0.0283938	Fuca2
																											ENSMUSG00000034951	1885.7	-0.108864	0.0378755	0.00178787	0.0129548	Cog7
																											ENSMUSG00000051391	36662	-0.108882	0.0362783	0.00117886	0.00952578	Ywhag
																											ENSMUSG00000020917	5201.59	-0.10889	0.0362481	0.00120461	0.00967724	Acly
																											ENSMUSG00000024712	1794.25	-0.108931	0.0436753	0.00519237	0.0289656	Rfk
																											ENSMUSG00000060450	10918.8	-0.10894	0.0405506	0.00316779	0.0200724	Rnf14
																											ENSMUSG00000018559	1670.43	-0.109085	0.0480414	0.00945851	0.0454321	Ctdnep1
																											ENSMUSG00000035596	4249.98	-0.109255	0.0473888	0.00875633	0.0427792	Mboat7
																											ENSMUSG00000006651	45908.9	-0.109332	0.0294648	9.78e-05	0.00138418	Aplp1
																											ENSMUSG00000027316	1699.92	-0.109365	0.0489842	0.0101698	0.0481503	Gfra4
																											ENSMUSG00000030086	1341.79	-0.109428	0.0433127	0.00491587	0.027874	Chchd6
																											ENSMUSG00000025468	5901.81	-0.109507	0.0341605	0.000590329	0.00555661	Caly
																											ENSMUSG00000029752	2402.37	-0.110197	0.0412299	0.00315843	0.0200271	Asns
																											ENSMUSG00000032011	20661.2	-0.110323	0.034551	0.000635374	0.00590673	Thy1
																											ENSMUSG00000024740	8698.67	-0.110367	0.0335379	0.000441146	0.00441604	Ddb1
																											ENSMUSG00000024277	8347.26	-0.110395	0.041955	0.00337841	0.0210921	Mapre2
																											ENSMUSG00000049940	2210.92	-0.110474	0.0386005	0.00182777	0.0131575	Pgrmc2
																											ENSMUSG00000024425	13948.5	-0.110487	0.0345597	0.000611134	0.00572231	Ndfip1
																											ENSMUSG00000047712	2038.12	-0.110524	0.0446574	0.00533138	0.0294829	Ust
																											ENSMUSG00000022553	1997.13	-0.110561	0.042748	0.0038641	0.0233241	Maf1
																											ENSMUSG00000019370	50245.3	-0.110594	0.038545	0.00177659	0.0128843	Calm3
																											ENSMUSG00000034891	12062	-0.110598	0.0348596	0.00066602	0.00611608	Sncb
																											ENSMUSG00000031432	1945.01	-0.110637	0.0440282	0.00494247	0.0279865	Prps1
																											ENSMUSG00000038975	1442.04	-0.110839	0.0445176	0.0051327	0.0286908	Rabggtb
																											ENSMUSG00000073616	1314.46	-0.110892	0.0498579	0.0104821	0.0492423	Cops9
																											ENSMUSG00000029408	1319.85	-0.110913	0.0466165	0.00716761	0.0367868	Abcb9
																											ENSMUSG00000024926	1321.74	-0.110917	0.043743	0.00461674	0.026523	Kat5
																											ENSMUSG00000029430	2081.66	-0.111068	0.0406638	0.00269964	0.0177867	Ran
																											ENSMUSG00000026281	882.871	-0.111078	0.0492018	0.00933541	0.0449844	Dtymk
																											ENSMUSG00000042182	2971.06	-0.111285	0.0438333	0.00446077	0.0258512	Bend6
																											ENSMUSG00000015747	1171.62	-0.111309	0.04761	0.00769073	0.0388692	Vps45
																											ENSMUSG00000021901	5021.28	-0.111504	0.0340831	0.000447883	0.00446992	Bap1
																											ENSMUSG00000022296	5585.56	-0.111519	0.0500147	0.010082	0.0478305	Baalc
																											ENSMUSG00000021248	2629.31	-0.111574	0.0466012	0.00668691	0.0348709	Tmed10
																											ENSMUSG00000023236	14529.1	-0.111692	0.0449671	0.00546045	0.0299764	Scg5
																											ENSMUSG00000083773	3145.89	-0.111726	0.0448374	0.00531623	0.0294437	Gm13394
																											ENSMUSG00000000563	3772.98	-0.111731	0.038489	0.00159684	0.0119333	Atp5pb
																											ENSMUSG00000025702	2254.29	-0.111775	0.0466319	0.00667881	0.0348709	Marchf8
																											ENSMUSG00000008855	8094.55	-0.112269	0.0357226	0.000718368	0.00652442	Hdac5
																											ENSMUSG00000044117	7152.12	-0.112293	0.0322897	0.000214651	0.00252414	Bmerb1
																											ENSMUSG00000021748	2389.91	-0.112463	0.0398289	0.00198457	0.0139868	Pdhb
																											ENSMUSG00000024777	4383.7	-0.112547	0.0332665	0.000310282	0.00336654	Ppp2r5b
																											ENSMUSG00000032527	1889.5	-0.112649	0.0463315	0.0060145	0.0320746	Pccb
																											ENSMUSG00000005683	9219.36	-0.112704	0.0315269	0.000155326	0.00198896	Cs
																											ENSMUSG00000022770	3934.9	-0.112722	0.0373289	0.00103001	0.00863052	Dlg1
																											ENSMUSG00000021548	1311.2	-0.112849	0.0455737	0.00519913	0.0289936	Ccnh
																											ENSMUSG00000035199	3727.31	-0.112941	0.0364364	0.000817334	0.0071791	Arl6ip5
																											ENSMUSG00000093803	1024.64	-0.113091	0.0512345	0.0103159	0.0487028	Ppp2r3d
																											ENSMUSG00000056201	11452.2	-0.113128	0.0371308	0.00102071	0.0085612	Cfl1
																											ENSMUSG00000020211	924.629	-0.113142	0.0510206	0.0101502	0.0480979	Sf3a2
																											ENSMUSG00000019428	10997.1	-0.113157	0.0288989	3.97e-05	0.000680363	Fkbp8
																											ENSMUSG00000027423	2549.53	-0.113162	0.0433425	0.00360489	0.0221012	Snx5
																											ENSMUSG00000014959	3179.73	-0.113194	0.0399317	0.0018886	0.0134825	Gorasp2
																											ENSMUSG00000025980	1900.28	-0.113365	0.0481073	0.00723848	0.0370815	Hspd1
																											ENSMUSG00000035285	2743.68	-0.113429	0.0387559	0.00143707	0.0110156	Nat14
																											ENSMUSG00000055239	1703.4	-0.113756	0.0393143	0.00155521	0.011715	Kcmf1
																											ENSMUSG00000015937	1924.3	-0.113974	0.0421213	0.00273697	0.0179754	Macroh2a1
																											ENSMUSG00000020444	2566.91	-0.113998	0.0436954	0.00365694	0.0223177	Guk1
																											ENSMUSG00000003299	1219.96	-0.114071	0.0491251	0.00763664	0.0386686	Mrpl4
																											ENSMUSG00000029559	3648.97	-0.114273	0.0347238	0.000423103	0.00427414	2210016L21Rik
																											ENSMUSG00000032532	8438.62	-0.114367	0.0464391	0.00541203	0.0297895	Cck
																											ENSMUSG00000022472	3247.91	-0.114511	0.0468648	0.00572279	0.0309616	Desi1
																											ENSMUSG00000038936	1473.65	-0.114551	0.0497394	0.00796394	0.039891	Sccpdh
																											ENSMUSG00000013622	1508.96	-0.114714	0.049483	0.00790885	0.0396929	Atraid
																											ENSMUSG00000039849	1921.05	-0.11475	0.0410942	0.00212902	0.0147305	Pcif1
																											ENSMUSG00000006442	1528.14	-0.114795	0.0435841	0.00334862	0.02094	Srm
																											ENSMUSG00000021508	2824.18	-0.114811	0.0516416	0.0098293	0.0468192	Cxcl14
																											ENSMUSG00000024858	7671.83	-0.114973	0.0283548	2.11e-05	0.000413304	Grk2
																											ENSMUSG00000022336	1291.1	-0.115126	0.0455664	0.00443191	0.0257471	Eif3e
																											ENSMUSG00000035674	1671.71	-0.115137	0.0519227	0.0102078	0.0483023	Ndufa3
																											ENSMUSG00000040385	4243.21	-0.115237	0.042597	0.00279811	0.0183063	Ppp1ca
																											ENSMUSG00000074657	87811.5	-0.115275	0.0503657	0.0085443	0.0419165	Kif5a
																											ENSMUSG00000026817	3292.14	-0.115301	0.040772	0.00189167	0.0134885	Ak1
																											ENSMUSG00000024735	6036.16	-0.115624	0.0351064	0.000417131	0.00422671	Prpf19
																											ENSMUSG00000020849	21228.9	-0.115671	0.034676	0.000344577	0.00364781	Ywhae
																											ENSMUSG00000053644	1651.08	-0.115732	0.0452498	0.00401651	0.0239558	Aldh7a1
																											ENSMUSG00000061650	1246.84	-0.115916	0.0452272	0.00395082	0.0237092	Med9
																											ENSMUSG00000115987	2205.16	-0.116108	0.0429029	0.0027287	0.0179353	Vps28
																											ENSMUSG00000038502	5219.09	-0.116143	0.0347478	0.000336399	0.00358645	Ptov1
																											ENSMUSG00000072214	2215.71	-0.116155	0.0476189	0.0055272	0.0302525	Septin5
																											ENSMUSG00000019039	2258.08	-0.116196	0.0478886	0.00544987	0.0299381	Dalrd3
																											ENSMUSG00000021087	31352.2	-0.11635	0.032715	0.000152112	0.00196147	Rtn1
																											ENSMUSG00000032047	3034.04	-0.116417	0.038195	0.000924392	0.00790556	Acat1
																											ENSMUSG00000031776	4192.73	-0.116478	0.031746	9.83e-05	0.00138868	Arl2bp
																											ENSMUSG00000021497	1893.49	-0.116718	0.0431653	0.00266139	0.0175977	Txndc15
																											ENSMUSG00000044496	959.072	-0.116751	0.0479963	0.00572881	0.030967	2510039O18Rik
																											ENSMUSG00000003528	1180.85	-0.116767	0.0497432	0.00702695	0.0362333	Slc25a1
																											ENSMUSG00000045752	865.305	-0.116767	0.049947	0.00729953	0.0373119	Tssc4
																											ENSMUSG00000043445	2771.4	-0.116772	0.0400838	0.00141825	0.0109168	Pgp
																											ENSMUSG00000026457	2280.83	-0.116792	0.038944	0.00108594	0.00896551	Adipor1
																											ENSMUSG00000027223	11237.5	-0.116854	0.0302841	4.83e-05	0.000789574	Mapk8ip1
																											ENSMUSG00000031157	1673.74	-0.117124	0.0451734	0.00355648	0.0218577	Pqbp1
																											ENSMUSG00000011589	1512.85	-0.117227	0.0410076	0.00168899	0.0124446	Fsd1
																											ENSMUSG00000021794	7401.06	-0.117261	0.0409569	0.00159716	0.0119333	Glud1
																											ENSMUSG00000036748	2953.37	-0.117266	0.035691	0.000421693	0.0042651	Cuedc2
																											ENSMUSG00000049670	2125.56	-0.117396	0.0418542	0.00194125	0.0137474	Morn4
																											ENSMUSG00000054469	1289.07	-0.117402	0.048948	0.00600985	0.0320746	Lclat1
																											ENSMUSG00000027937	941.958	-0.117601	0.0497403	0.00680977	0.0353668	Jtb
																											ENSMUSG00000025651	7536.87	-0.117728	0.0351338	0.000331382	0.00354896	Uqcrc1
																											ENSMUSG00000029345	1701.83	-0.117779	0.0419048	0.00193407	0.0137141	Tfip11
																											ENSMUSG00000039717	2034.53	-0.118124	0.0488976	0.00571883	0.0309616	Ralyl
																											ENSMUSG00000036766	5286.56	-0.118223	0.0391747	0.000960033	0.00815713	Dner
																											ENSMUSG00000022982	3652.92	-0.118387	0.03968	0.00112613	0.00919393	Sod1
																											ENSMUSG00000029713	7769.35	-0.118406	0.0356449	0.000371185	0.0038628	Gnb2
																											ENSMUSG00000029777	3278.84	-0.118475	0.040743	0.00141516	0.0109031	Gars
																											ENSMUSG00000029326	1412.93	-0.118508	0.0409066	0.00143698	0.0110156	Enoph1
																											ENSMUSG00000024501	3068.59	-0.118608	0.0507485	0.0070522	0.0363134	Dpysl3
																											ENSMUSG00000052253	1179.37	-0.11861	0.047016	0.0043749	0.025533	Zfp622
																											ENSMUSG00000029616	2251.76	-0.118739	0.0448571	0.0031332	0.0199218	Erp29
																											ENSMUSG00000004849	6119.4	-0.118897	0.0389083	0.00091644	0.00784972	Ap1s1
																											ENSMUSG00000022031	2709.04	-0.118898	0.0358967	0.000362313	0.00379432	Elp3
																											ENSMUSG00000028851	2185.68	-0.119041	0.0480759	0.00501605	0.0282485	Nudc
																											ENSMUSG00000024150	1839.14	-0.119543	0.0470229	0.00400962	0.023932	Mcfd2
																											ENSMUSG00000038497	1450.26	-0.119621	0.045496	0.00323166	0.0203757	Tmco3
																											ENSMUSG00000020346	2206.21	-0.119731	0.0433394	0.00206579	0.0144135	Mgat1
																											ENSMUSG00000019494	2608.9	-0.119764	0.040744	0.00126829	0.0100812	Cops6
																											ENSMUSG00000024983	2494.03	-0.119824	0.0422814	0.00172456	0.0126287	Vti1a
																											ENSMUSG00000008036	3306.92	-0.119876	0.0401367	0.00109883	0.00904517	Ap2s1
																											ENSMUSG00000049339	6271.17	-0.119963	0.0340109	0.000162364	0.00204852	Retreg2
																											ENSMUSG00000036275	2546.36	-0.120005	0.034946	0.000234462	0.0026941	9530068E07Rik
																											ENSMUSG00000025151	21996.3	-0.120227	0.0368484	0.000430739	0.00433805	Maged1
																											ENSMUSG00000027186	17.5346	-0.120251	0.260534	0.00451108	0	Elf5
																											ENSMUSG00000030282	2519.07	-0.120345	0.0529278	0.00823553	0.0408495	Cmas
																											ENSMUSG00000029066	1230.19	-0.12035	0.0534747	0.00866149	0.042403	Mrpl20
																											ENSMUSG00000052981	6059.96	-0.120447	0.0443607	0.00235589	0.0159863	Ube2ql1
																											ENSMUSG00000033805	1086.7	-0.120551	0.0554519	0.00999455	0.047497	Ephx4
																											ENSMUSG00000025428	26673.2	-0.120558	0.0289869	1.34e-05	0.000290487	Atp5a1
																											ENSMUSG00000058672	10526.4	-0.120573	0.0467566	0.00369264	0.0224776	Tubb2a
																											ENSMUSG00000003464	2192.35	-0.12064	0.0432409	0.00193548	0.0137182	Pex19
																											ENSMUSG00000034685	3023.8	-0.120814	0.0542133	0.00869732	0.0425411	Fam171a2
																											ENSMUSG00000058126	872.603	-0.12086	0.0530584	0.00789202	0.0396204	Tpm3-rs7
																											ENSMUSG00000038267	2596.29	-0.120915	0.0445638	0.0025681	0.0171245	Slc22a23
																											ENSMUSG00000025508	1547.05	-0.120981	0.0465449	0.00347261	0.0214778	Rplp2
																											ENSMUSG00000042675	4214.07	-0.121021	0.042591	0.00157394	0.0118185	Ypel3
																											ENSMUSG00000074030	1011.26	-0.121046	0.0546365	0.00920743	0.0444842	Exoc8
																											ENSMUSG00000015804	1840.94	-0.12105	0.0486801	0.00450143	0.0260049	Med28
																											ENSMUSG00000024941	2304.97	-0.121097	0.0411418	0.00122784	0.00980669	Scyl1
																											ENSMUSG00000021124	3305.7	-0.121176	0.0395221	0.000824418	0.00722217	Vti1b
																											ENSMUSG00000049097	2114.68	-0.121276	0.0494175	0.00498398	0.0281445	Ankrd34a
																											ENSMUSG00000002660	1209.19	-0.121398	0.0502891	0.00569669	0.0309348	Clpp
																											ENSMUSG00000020349	9306.4	-0.121408	0.0325664	7.81e-05	0.00115297	Ppp2ca
																											ENSMUSG00000029550	1615.44	-0.121463	0.0414255	0.0012171	0.00973506	Sppl3
																											ENSMUSG00000028756	10454.5	-0.12152	0.0359964	0.00029613	0.00325385	Pink1
																											ENSMUSG00000031365	800.403	-0.121621	0.0542784	0.00832536	0.0411457	Zfp275
																											ENSMUSG00000030030	869.381	-0.121621	0.0533228	0.00774375	0.0390418	1700003E16Rik
																											ENSMUSG00000039989	1712.72	-0.121759	0.0448952	0.00241594	0.0162671	Cbx4
																											ENSMUSG00000026192	1317.59	-0.121776	0.04828	0.00406142	0.0241281	Atic
																											ENSMUSG00000036285	739.418	-0.12181	0.0538508	0.00807103	0.040287	Noa1
																											ENSMUSG00000003039	2806.77	-0.121849	0.0382293	0.000545789	0.00520843	Fam32a
																											ENSMUSG00000052738	2727.78	-0.12186	0.0432664	0.00187483	0.0134147	Suclg1
																											ENSMUSG00000020440	3581.79	-0.12187	0.0382743	0.000575627	0.00544298	Arf5
																											ENSMUSG00000029649	2516.05	-0.122258	0.0407414	0.00101705	0.0085522	Pomp
																											ENSMUSG00000061306	2421.94	-0.12226	0.0436387	0.00194307	0.0137544	Slc38a10
																											ENSMUSG00000038026	5849.2	-0.122299	0.0544463	0.00809046	0.0403451	Kcnj9
																											ENSMUSG00000031667	2559.01	-0.122345	0.0404671	0.000907284	0.0077874	Aktip
																											ENSMUSG00000025487	2104.59	-0.122406	0.0436365	0.00191423	0.0136142	Psmd13
																											ENSMUSG00000007815	1701.02	-0.122453	0.0468651	0.00320319	0.020227	Rhoa
																											ENSMUSG00000040463	2502.49	-0.122469	0.0405014	0.000890401	0.00768278	Mybbp1a
																											ENSMUSG00000021190	3270.46	-0.122475	0.0512318	0.00585442	0.0314918	Lgmn
																											ENSMUSG00000035885	8804.31	-0.122531	0.0345803	0.000159175	0.00202286	Cox8a
																											ENSMUSG00000001891	2445.53	-0.122553	0.0491196	0.0043306	0.0253486	Ugp2
																											ENSMUSG00000033732	2936.45	-0.122571	0.0369373	0.000338397	0.0036008	Sf3b3
																											ENSMUSG00000023827	1724.96	-0.122663	0.0486344	0.00408814	0.0242316	Agpat4
																											ENSMUSG00000027500	10211.1	-0.122689	0.0478163	0.00370187	0.0225007	Stmn2
																											ENSMUSG00000056629	1697.33	-0.122733	0.0515609	0.00603011	0.0321341	Fkbp2
																											ENSMUSG00000025854	1245.17	-0.122797	0.046751	0.00304808	0.0194853	Fam20c
																											ENSMUSG00000021576	1608.53	-0.122855	0.0433621	0.00171823	0.0125935	Pdcd6
																											ENSMUSG00000022340	2680.5	-0.122909	0.0540915	0.00766657	0.0387944	Sybu
																											ENSMUSG00000049600	790.261	-0.122956	0.0536283	0.00729699	0.0373119	Zbtb45
																											ENSMUSG00000055943	3110.4	-0.123006	0.0362541	0.000268077	0.00299902	Emc7
																											ENSMUSG00000027447	28666.5	-0.123018	0.0533032	0.00701614	0.0361888	Cst3
																											ENSMUSG00000047710	1422.93	-0.123093	0.043735	0.00170631	0.0125172	Champ1
																											ENSMUSG00000026239	1001.31	-0.123173	0.0477994	0.00347862	0.0215069	Pde6d
																											ENSMUSG00000045176	576.47	-0.123481	0.0561142	0.00919371	0.0444698	Borcs6
																											ENSMUSG00000038683	1214.75	-0.123588	0.0448511	0.00207939	0.0144718	Pak1ip1
																											ENSMUSG00000027170	869.901	-0.123591	0.0508934	0.00514419	0.0287261	Eif3m
																											ENSMUSG00000054766	1068.68	-0.123621	0.0508483	0.00508658	0.0285125	Set
																											ENSMUSG00000001755	807.821	-0.12364	0.0533212	0.00666261	0.03481	Coasy
																											ENSMUSG00000004264	1863.4	-0.123695	0.0404857	0.000821122	0.00720091	Phb2
																											ENSMUSG00000038722	737.526	-0.123875	0.0554361	0.00830714	0.0410939	Bud31
																											ENSMUSG00000016349	24368.9	-0.123937	0.0374561	0.000333932	0.00356704	Eef1a2
																											ENSMUSG00000022450	2086.6	-0.123998	0.0357881	0.000197667	0.00236131	Ndufa6
																											ENSMUSG00000017721	2173.75	-0.12418	0.0453417	0.00208365	0.0144954	Pigt
																											ENSMUSG00000009013	4968.17	-0.124215	0.0353963	0.000165285	0.00207634	Dynll1
																											ENSMUSG00000022756	2771.32	-0.124278	0.0485048	0.00353411	0.0217525	Slc7a4
																											ENSMUSG00000013160	6250.88	-0.124295	0.035239	0.000158928	0.00202257	Atp6v0d1
																											ENSMUSG00000060992	2708.83	-0.124334	0.0404603	0.000745178	0.00670174	Copz1
																											ENSMUSG00000028656	8384.42	-0.12448	0.0466737	0.00272395	0.0179183	Cap1
																											ENSMUSG00000051675	6101.03	-0.12454	0.0359806	0.000203911	0.00241845	Trim32
																											ENSMUSG00000066979	1841.77	-0.124663	0.041581	0.000972309	0.00823875	Bub3
																											ENSMUSG00000000282	1827.86	-0.124687	0.0447388	0.00179882	0.0130228	Mnt
																											ENSMUSG00000030942	1715.95	-0.124866	0.0457186	0.00225364	0.0154125	Thumpd1
																											ENSMUSG00000019843	4014.52	-0.124868	0.0389522	0.000494575	0.00481687	Fyn
																											ENSMUSG00000071477	1080.93	-0.124973	0.0562151	0.00878304	0.042897	Zfp777
																											ENSMUSG00000004070	1346.71	-0.124983	0.057052	0.00932512	0.0449684	Hmox2
																											ENSMUSG00000040652	1973.95	-0.125021	0.054115	0.00712636	0.0366318	Oaz2
																											ENSMUSG00000021266	3343.1	-0.125062	0.0454649	0.00202226	0.0142056	Wars
																											ENSMUSG00000010095	3225.13	-0.125062	0.0479741	0.00331502	0.0208062	Slc3a2
																											ENSMUSG00000037712	2704.29	-0.12522	0.0420558	0.00102809	0.00861879	Fermt2
																											ENSMUSG00000022186	8708.8	-0.125223	0.031595	2.69e-05	0.000501971	Oxct1
																											ENSMUSG00000005982	1859.89	-0.125292	0.0510719	0.0045737	0.0263306	Naa60
																											ENSMUSG00000047459	2991.17	-0.125346	0.0412411	0.000858824	0.00748791	Dynlrb1
																											ENSMUSG00000001794	4479.7	-0.12536	0.0404134	0.0006871	0.00627494	Capns1
																											ENSMUSG00000028029	1218.85	-0.125405	0.0500593	0.00406016	0.0241281	Aimp1
																											ENSMUSG00000037916	4907.47	-0.125435	0.0348152	0.000123136	0.00166194	Ndufv1
																											ENSMUSG00000020111	2617.73	-0.125485	0.0358319	0.000173528	0.0021586	Micu1
																											ENSMUSG00000028692	8042.6	-0.12567	0.0330093	5.52e-05	0.000882853	Akr1a1
																											ENSMUSG00000037032	14090.9	-0.125698	0.0346436	0.000110106	0.00152172	Apbb1
																											ENSMUSG00000037058	3674.15	-0.125707	0.0402433	0.000625878	0.00583812	Paip2
																											ENSMUSG00000001158	810.475	-0.125777	0.0489988	0.00342689	0.0212744	Snrnp27
																											ENSMUSG00000022400	2125.39	-0.125891	0.0439876	0.00143466	0.0110072	Rbx1
																											ENSMUSG00000029148	2843.15	-0.126054	0.0401186	0.000599115	0.00562333	Nrbp1
																											ENSMUSG00000021076	3107.69	-0.126058	0.0406006	0.000663251	0.00609742	Actr10
																											ENSMUSG00000038967	3488.69	-0.126066	0.0371339	0.000234474	0.0026941	Pdk2
																											ENSMUSG00000007987	1670.02	-0.126279	0.0419337	0.000895014	0.00771007	Ift22
																											ENSMUSG00000023904	1713.83	-0.126343	0.0513226	0.00463988	0.0266375	Hcfc1r1
																											ENSMUSG00000005873	10701.7	-0.126378	0.0389205	0.000404403	0.00412818	Reep5
																											ENSMUSG00000030495	1208.17	-0.126594	0.0524618	0.00521779	0.0290487	Slc7a10
																											ENSMUSG00000022234	4774.36	-0.126889	0.0302312	9.89e-06	0.000226112	Cct5
																											ENSMUSG00000001017	2823.51	-0.126995	0.0409863	0.000676547	0.006199	Chtop
																											ENSMUSG00000055745	3077.21	-0.127046	0.0400752	0.000517562	0.00497848	Rtl6
																											ENSMUSG00000021116	783.069	-0.127098	0.0571649	0.00813879	0.0405031	Eif2s1
																											ENSMUSG00000034341	10082.8	-0.127129	0.030411	1.04e-05	0.000233598	Wbp2
																											ENSMUSG00000028062	886.819	-0.127151	0.0553193	0.007052	0.0363134	Lamtor2
																											ENSMUSG00000055720	1906.32	-0.127432	0.0383404	0.00031682	0.00342401	Ubl7
																											ENSMUSG00000014313	3541.52	-0.127461	0.0423737	0.000963767	0.00817893	Cox6c
																											ENSMUSG00000107002	1111.55	-0.12749	0.0539053	0.00570605	0.0309616	0610012G03Rik
																											ENSMUSG00000054452	12517.8	-0.127714	0.0319103	2.33e-05	0.000446973	Tle5
																											ENSMUSG00000079598	1346.92	-0.127833	0.0508585	0.00384551	0.0232203	Clec2l
																											ENSMUSG00000034254	3984.62	-0.127838	0.0353974	0.000107719	0.00149497	Agpat1
																											ENSMUSG00000020107	1425.12	-0.127908	0.0461954	0.00190405	0.013571	Anapc16
																											ENSMUSG00000032399	11785.4	-0.127965	0.0356992	0.00012217	0.00165801	Rpl4
																											ENSMUSG00000050587	3198.79	-0.127965	0.0592887	0.00885588	0.0432039	Lrrc4c
																											ENSMUSG00000055733	1544.99	-0.127997	0.0563163	0.00698781	0.0360765	Nap1l3
																											ENSMUSG00000091811	795.224	-0.128062	0.0527175	0.00480758	0.0273725	Inafm1
																											ENSMUSG00000025034	2632.88	-0.128082	0.0466477	0.00204148	0.014312	Trim8
																											ENSMUSG00000054226	2509.95	-0.128139	0.0452954	0.00151901	0.0115104	Tprkb
																											ENSMUSG00000059518	683.819	-0.12816	0.0594841	0.00957329	0.0458637	Znhit1
																											ENSMUSG00000020307	890.836	-0.128682	0.0544833	0.00590623	0.0316881	Cdc34
																											ENSMUSG00000025580	953.595	-0.128757	0.0547376	0.00593552	0.0317664	Eif4a3
																											ENSMUSG00000020267	2931.53	-0.128881	0.0503327	0.00345718	0.0214064	Hint1
																											ENSMUSG00000028923	820.829	-0.129003	0.0527523	0.00474443	0.0270874	Necap2
																											ENSMUSG00000053931	1471.58	-0.129121	0.0538491	0.00509922	0.0285422	Cnn3
																											ENSMUSG00000037204	1077.37	-0.129179	0.0530349	0.00487004	0.0276615	Atg101
																											ENSMUSG00000031683	913.694	-0.129205	0.0582791	0.00812948	0.040469	Lsm6
																											ENSMUSG00000034614	1113.66	-0.129258	0.0558157	0.00636734	0.0336281	Pik3ip1
																											ENSMUSG00000029708	764.416	-0.129326	0.0561135	0.0066856	0.0348709	Gcc1
																											ENSMUSG00000027222	676.839	-0.129521	0.0589888	0.00839093	0.0413355	Pex16
																											ENSMUSG00000025290	2099.84	-0.12963	0.0473418	0.002053	0.0143727	Rps24
																											ENSMUSG00000025647	1655.66	-0.129828	0.0468893	0.00181851	0.0131252	Shisa5
																											ENSMUSG00000058254	27439.9	-0.129917	0.04996	0.00289945	0.0187801	Tspan7
																											ENSMUSG00000057522	6658.84	-0.130109	0.0357623	9.58e-05	0.0013639	Spop
																											ENSMUSG00000023944	49251.4	-0.130126	0.0229907	5.41e-09	4.52e-07	Hsp90ab1
																											ENSMUSG00000034216	2018.02	-0.130184	0.0396088	0.000340452	0.00361337	Vps18
																											ENSMUSG00000039016	1332.2	-0.130193	0.0568575	0.00694806	0.0359385	Timm8b
																											ENSMUSG00000031818	10549.4	-0.130246	0.0395886	0.000357448	0.00375287	Cox4i1
																											ENSMUSG00000031021	2820.27	-0.130296	0.0454456	0.00132606	0.0104086	Tmem9b
																											ENSMUSG00000028962	937.289	-0.130328	0.0563085	0.00634542	0.0335306	Slc4a2
[truncated: 1,395 more rows]

## Sheet: Supplemental table 2
Gene-Ontology (GO)-term analysis of deregulated genes in 3-month-old CaMKIIδC
GO-term analysis performed with deregulated genes from 3-months-old CaMKIIδC mice vs WT mice; FDR > 0.05 & L2FC > 0.26
Biological processes												Cellular Component												Molecular Function												KEGG
Cluster	ID	Description	GeneRatio	BgRatio	pvalue	p.adjust	qvalue	geneID	Count			Cluster	ID	Description	GeneRatio	BgRatio	pvalue	p.adjust	qvalue	geneID	Count			Cluster	ID	Description	GeneRatio	BgRatio	pvalue	p.adjust	qvalue	geneID	Count			Cluster	ID	Description	GeneRatio	BgRatio	pvalue	p.adjust	qvalue	geneID	Count
genes.up	GO:0001649	osteoblast differentiation	6/45	225/28943	1.30544e-06	0.00181326	0.00110482	Bmp7/Igf2/Bmp6/Myoc/Id3/Sfrp1	6			genes.up	GO:0062023	collagen-containing extracellular matrix	6/46	396/28804	3.82646e-05	0.00474481	0.00350423	Bmp7/Igf2/Myoc/Colec12/Igfbp6/Sfrp1	6			genes.up	GO:0005452	solute:inorganic anion antiporter activity	2/45	13/28404	0.000189319	0.00839548	0.00444755	Slc22a6/Slc22a8	2			genes.down	mmu04720	Long-term potentiation - Mus musculus (house mouse)	1991-06-01	67/9574	3.91165e-05	0.00797977	0.0073292	109905/16653/14800/12288/108071/19046	6
genes.up	GO:0015849	organic acid transport	6/45	322/28943	1.02301e-05	0.00417691	0.00254499	Crabp2/Slc22a6/Slc13a3/Slc6a20a/Ntsr1/Per2	6			genes.down	GO:0045211	postsynaptic membrane	18/214	326/28804	5.20988e-11	1.73489e-08	1.32166e-08	Syne1/Lrrc7/Abhd17b/Gria2/Slc16a7/Erbb4/Grik2/Gabra2/Kctd12/Slitrk2/Grik4/Cacna1c/Cacna2d1/Grm5/Pcdh17/Dgkb/Fmr1/Neto1	18			genes.up	GO:0015651	quaternary ammonium group transmembrane transporter activity	2/45	13/28404	0.000189319	0.00839548	0.00444755	Slc22a8/Slc6a20a	2			genes.down	mmu05231	Choline metabolism in cancer - Mus musculus (house mouse)	1991-06-01	98/9574	0.000326015	0.0210824	0.0193636	15251/16653/242259/212862/217480/18777	6
genes.up	GO:0006835	dicarboxylic acid transport	4/45	90/28943	1.18141e-05	0.00417691	0.00254499	Slc22a6/Slc13a3/Ntsr1/Per2	4			genes.down	GO:0098936	intrinsic component of postsynaptic membrane	13/214	180/28804	1.05235e-09	1.75216e-07	1.33482e-07	Lrrc7/Abhd17b/Gria2/Slc16a7/Erbb4/Gabra2/Slitrk2/Grik4/Cacna1c/Cacna2d1/Grm5/Pcdh17/Neto1	13			genes.up	GO:0031994	insulin-like growth factor I binding	2/45	13/28404	0.000189319	0.00839548	0.00444755	Igfbp4/Igfbp6	2			genes.down	mmu05410	Hypertrophic cardiomyopathy - Mus musculus (house mouse)	1991-06-01	100/9574	0.000363642	0.0210824	0.0193636	12298/12288/12293/320910/16401/21808	6
genes.up	GO:0003333	amino acid transmembrane transport	4/45	98/28943	1.6551e-05	0.00417691	0.00254499	Slc13a3/Slc6a20a/Ntsr1/Per2	4			genes.down	GO:0097060	synaptic membrane	19/214	469/28804	2.71621e-09	3.01499e-07	2.29686e-07	Syne1/Lrrc7/Abhd17b/Gria2/Slc16a7/Erbb4/Grik2/Gabra2/Kctd12/Slitrk2/Grik4/Cacna1c/Cacna2d1/Grm5/Pcdh17/Dgkb/Fcho2/Fmr1/Neto1	19			genes.up	GO:0008514	organic anion transmembrane transporter activity	4/45	187/28404	0.00021949	0.00839548	0.00444755	Slc22a6/Slc13a3/Slc22a8/Slc6a20a	4			genes.down	mmu05414	Dilated cardiomyopathy - Mus musculus (house mouse)	1991-06-01	103/9574	0.000426369	0.0210824	0.0193636	12298/12288/12293/320910/16401/21808	6
genes.up	GO:0072337	modified amino acid transport	3/45	32/28943	1.68781e-05	0.00417691	0.00254499	Slc13a3/Slc22a8/Slc6a20a	3			genes.down	GO:0099240	intrinsic component of synaptic membrane	13/214	247/28804	4.70741e-08	3.91892e-06	2.98549e-06	Lrrc7/Abhd17b/Gria2/Slc16a7/Erbb4/Gabra2/Slitrk2/Grik4/Cacna1c/Cacna2d1/Grm5/Pcdh17/Neto1	13			genes.up	GO:0070700	BMP receptor binding	2/45	16/28404	0.00029038	0.00888563	0.00470721	Bmp7/Bmp6	2			genes.down	mmu05211	Renal cell carcinoma - Mus musculus (house mouse)	1991-05-01	70/9574	0.000516725	0.0210824	0.0193636	15251/109905/16653/18481/21808	5
genes.up	GO:0015711	organic anion transport	6/45	356/28943	1.80428e-05	0.00417691	0.00254499	Slc22a6/Slc13a3/Slc22a8/Slc6a20a/Ntsr1/Per2	6			genes.down	GO:0099055	integral component of postsynaptic membrane	11/214	170/28804	6.47205e-08	4.31039e-06	3.28371e-06	Lrrc7/Gria2/Slc16a7/Erbb4/Gabra2/Slitrk2/Grik4/Cacna1c/Grm5/Pcdh17/Neto1	11			genes.up	GO:0140323	solute:anion antiporter activity	2/45	19/28404	0.000412542	0.0105198	0.00557293	Slc22a6/Slc22a8	2			genes.down	mmu05412	Arrhythmogenic right ventricular cardiomyopathy - Mus musculus (house mouse)	1991-05-01	86/9574	0.00132	0.0448799	0.041221	12298/12288/12293/320910/16401	5
genes.up	GO:1901617	organic hydroxy compound biosynthetic process	5/45	234/28943	3.10632e-05	0.00616384	0.00375562	Sphk1/Bmp6/Ntsr1/Isyna1/Per2	5			genes.down	GO:0043235	receptor complex	15/214	430/28804	8.98358e-07	3.90368e-05	2.97388e-05	Gria2/Erbb4/Grik2/Gabra2/Kctd12/Grik4/Gfra1/Olfm3/Htr2c/Itgb8/Bmpr2/Itga4/Itgbl1/Acvr1c/Crlf1	15			genes.up	GO:0072349	modified amino acid transmembrane transporter activity	2/45	21/28404	0.00050561	0.0110512	0.00585443	Slc13a3/Slc6a20a	2
genes.up	GO:0001503	ossification	6/45	426/28943	4.9192e-05	0.00797009	0.00485616	Bmp7/Igf2/Bmp6/Myoc/Id3/Sfrp1	6			genes.down	GO:0034703	cation channel complex	11/214	224/28804	1.02904e-06	3.90368e-05	2.97388e-05	Gria2/Grik2/Cacnb4/Grik4/Unc80/Cacna1c/Scn3a/Cacna2d1/Olfm3/Hcn1/Trpc6	11			genes.up	GO:0015291	secondary active transmembrane transporter activity	4/45	247/28404	0.000628461	0.0115148	0.00610003	Slc22a6/Slc13a3/Slc22a8/Slc6a20a	4
genes.up	GO:0089718	amino acid import across plasma membrane	3/45	49/28943	6.15457e-05	0.00797009	0.00485616	Slc6a20a/Ntsr1/Per2	3			genes.down	GO:0098984	neuron to neuron synapse	15/214	437/28804	1.09799e-06	3.90368e-05	2.97388e-05	Lrrc7/Neto2/Abhd17b/Gria2/Pak3/Slc16a7/Erbb4/Grik2/Grik4/Cacna1c/Grm5/Bmpr2/Pura/Fmr1/Neto1	15			genes.up	GO:0022853	active ion transmembrane transporter activity	4/45	252/28404	0.000677341	0.0115148	0.00610003	Slc22a6/Slc13a3/Slc22a8/Slc6a20a	4
genes.up	GO:1905039	carboxylic acid transmembrane transport	4/45	140/28943	6.69784e-05	0.00797009	0.00485616	Slc13a3/Slc6a20a/Ntsr1/Per2	4			genes.down	GO:0099572	postsynaptic specialization	15/214	438/28804	1.12955e-06	3.90368e-05	2.97388e-05	Lrrc7/Neto2/Abhd17b/Gria2/Pak3/Slc16a7/Erbb4/Grik2/Gabra2/Cacna1c/Grm5/Bmpr2/Pura/Fmr1/Neto1	15			genes.up	GO:0070696	transmembrane receptor protein serine/threonine kinase binding	2/45	26/28404	0.000778559	0.011912	0.00631042	Bmp7/Bmp6	2
genes.up	GO:0046165	alcohol biosynthetic process	4/45	141/28943	6.88561e-05	0.00797009	0.00485616	Sphk1/Bmp6/Ntsr1/Isyna1	4			genes.down	GO:0099699	integral component of synaptic membrane	11/214	227/28804	1.17228e-06	3.90368e-05	2.97388e-05	Lrrc7/Gria2/Slc16a7/Erbb4/Gabra2/Slitrk2/Grik4/Cacna1c/Grm5/Pcdh17/Neto1	11			genes.up	GO:0005343	organic acid:sodium symporter activity	2/45	29/28404	0.000969665	0.0122151	0.006471	Slc13a3/Slc6a20a	2
genes.up	GO:1903825	organic acid transmembrane transport	4/45	141/28943	6.88561e-05	0.00797009	0.00485616	Slc13a3/Slc6a20a/Ntsr1/Per2	4			genes.down	GO:1990351	transporter complex	14/214	395/28804	1.73996e-06	5.26734e-05	4.01274e-05	Gria2/Tmem30a/Grik2/Cacnb4/Gabra2/Grik4/Unc80/Cacna1c/Scn3a/Cacna2d1/Olfm3/Hcn1/Atp11c/Trpc6	14			genes.up	GO:0005520	insulin-like growth factor binding	2/45	29/28404	0.000969665	0.0122151	0.006471	Igfbp4/Igfbp6	2
genes.up	GO:0046942	carboxylic acid transport	5/45	290/28943	8.58593e-05	0.00900439	0.00548636	Slc22a6/Slc13a3/Slc6a20a/Ntsr1/Per2	5			genes.down	GO:0014069	postsynaptic density	14/214	398/28804	1.90041e-06	5.27363e-05	4.01753e-05	Lrrc7/Neto2/Abhd17b/Gria2/Pak3/Slc16a7/Erbb4/Grik2/Cacna1c/Grm5/Bmpr2/Pura/Fmr1/Neto1	14			genes.up	GO:0015101	organic cation transmembrane transporter activity	2/45	30/28404	0.00103788	0.0122151	0.006471	Slc22a8/Slc6a20a	2
genes.up	GO:0044262	cellular carbohydrate metabolic process	5/45	302/28943	0.000103857	0.00900439	0.00548636	Igf2/Ntsr1/Igfbp4/Isyna1/Per2	5			genes.down	GO:0034702	ion channel complex	12/214	295/28804	2.38675e-06	5.69617e-05	4.33943e-05	Gria2/Grik2/Cacnb4/Gabra2/Grik4/Unc80/Cacna1c/Scn3a/Cacna2d1/Olfm3/Hcn1/Trpc6	12			genes.up	GO:0008509	anion transmembrane transporter activity	4/45	300/28404	0.00129244	0.0135979	0.00720357	Slc22a6/Slc13a3/Slc22a8/Slc6a20a	4
genes.up	GO:1902475	L-alpha-amino acid transmembrane transport	3/45	60/28943	0.000112954	0.00900439	0.00548636	Slc6a20a/Ntsr1/Per2	3			genes.down	GO:0032279	asymmetric synapse	14/214	406/28804	2.39479e-06	5.69617e-05	4.33943e-05	Lrrc7/Neto2/Abhd17b/Gria2/Pak3/Slc16a7/Erbb4/Grik2/Cacna1c/Grm5/Bmpr2/Pura/Fmr1/Neto1	14			genes.up	GO:0033612	receptor serine/threonine kinase binding	2/45	34/28404	0.00133313	0.0135979	0.00720357	Bmp7/Bmp6	2
genes.up	GO:0006865	amino acid transport	4/45	161/28943	0.000115048	0.00900439	0.00548636	Slc13a3/Slc6a20a/Ntsr1/Per2	4			genes.down	GO:0099634	postsynaptic specialization membrane	8/214	138/28804	9.45013e-06	0.000196728	0.00014987	Lrrc7/Abhd17b/Gria2/Slc16a7/Erbb4/Gabra2/Grm5/Neto1	8			genes.up	GO:0008083	growth factor activity	3/45	149/28404	0.00170817	0.0163344	0.00865323	Bmp7/Igf2/Bmp6	3
genes.up	GO:0045667	regulation of osteoblast differentiation	4/45	161/28943	0.000115048	0.00900439	0.00548636	Bmp7/Bmp6/Id3/Sfrp1	4			genes.down	GO:0098839	postsynaptic density membrane	7/214	99/28804	9.45238e-06	0.000196728	0.00014987	Lrrc7/Abhd17b/Gria2/Slc16a7/Erbb4/Grm5/Neto1	7			genes.up	GO:0005109	frizzled binding	2/45	41/28404	0.00193492	0.0174143	0.00922534	Myoc/Sfrp1	2
genes.up	GO:0006820	anion transport	6/45	500/28943	0.000118663	0.00900439	0.00548636	Slc22a6/Slc13a3/Slc22a8/Slc6a20a/Ntsr1/Per2	6			genes.down	GO:0042734	presynaptic membrane	9/214	201/28804	2.09518e-05	0.000410409	0.000312655	Gria2/Erbb4/Grik2/Kctd12/Grik4/Cacna1c/Cacna2d1/Pcdh17/Fcho2	9			genes.up	GO:0008201	heparin binding	3/45	170/28404	0.00248522	0.0211244	0.0111908	Bmp7/Pcolce/Sfrp1	3
genes.up	GO:0015807	L-amino acid transport	3/45	63/28943	0.000130653	0.00900439	0.00548636	Slc6a20a/Ntsr1/Per2	3			genes.down	GO:0098948	intrinsic component of postsynaptic specialization membrane	7/214	114/28804	2.37835e-05	0.000439995	0.000335195	Lrrc7/Abhd17b/Gria2/Slc16a7/Erbb4/Gabra2/Neto1	7			genes.up	GO:0001968	fibronectin binding	2/45	48/28404	0.00264303	0.0212834	0.011275	Myoc/Igfbp6	2
[truncated: 173 more rows]

## Sheet: Supplemental table 3
List of significantly deregulated miRNAs in CaMKIIδC TG mice
3 months WT vs TG								6 months WT vs TG								WT 3 months vs 6 months								TG 3 months vs 6 months
	baseMean	log2FoldChange	lfcSE	pvalue	padj			No significant deregulated miRNAs									baseMean	log2FoldChange	lfcSE	pvalue	padj				baseMean	log2FoldChange	lfcSE	pvalue	padj
[truncated: 221 more rows]

## Sheet: Supplemental table 4
List of genes with reinstated expression in 6m TG mice of deregulated genes from 3 months old TG mice
[truncated: 130 more rows]

[truncated: 3 more sheets: Supplemental table 5, Supplemental table 6, Supplemental table 7]
